# Supplementary material for: Cavitation upon low-speed solid–liquid impact
Source: Nat Commun. 2021 Dec 13;12:7250. doi: 10.1038/s41467-021-27383-5 (PMC8668927; doi:10.1038/s41467-021-27383-5)
Supplement: Supplementary file 16 — Supplementary Data 1 [file 41467_2021_27383_MOESM16_ESM.csv]

Time 1, no cavitation (µs)	Pressure 1, no cavitation (atm)	Time 2, cavitation (µs)	Pressure 2, cavitation (atm)
-487.5	0.01187158711	-553	-0.01056172558
-487.45	0.005093807174	-552.95	0.0102160588
-487.4	0.007982696981	-552.9	0.01599383842
-487.35	0.02064936767	-552.85	-0.03322839945
-487.3	0.01864936704	-552.8	-0.003561723354
-487.25	-0.01979508962	-552.75	0.005216057213
-487.2	0.01687158869	-552.7	0.05121607183
-487.15	-0.02090620109	-552.65	0.007771613581
-487.1	0.02876048136	-552.6	0.01343828205
-487.05	0.001538250489	-552.55	-0.01967283958
-487	-0.00190619505	-552.5	0.02599384159
-486.95	-0.002239528489	-552.45	0.009771614216
-486.9	-0.05368398928	-552.4	-0.02389506315
-486.85	0.01198269825	-552.35	-0.01378394882
-486.8	0.01620492182	-552.3	-0.01578394946
-486.75	-0.01357286542	-552.25	-0.01433950456
-486.7	0.00709380781	-552.2	0.05277162788
-486.65	0.02187159028	-552.15	0.01054939224
-486.6	-0.03690620617	-552.1	-0.007561724625
-486.55	0.0259827027	-552.05	-0.01356172653
-486.5	0.007316030102	-552	-0.001672833865
-486.45	0.02409381321	-551.95	-0.004228390232
-486.4	0.03176048231	-551.9	0.009104947338
-486.35	0.01576047723	-551.85	0.03632717821
-486.3	0.02331603519	-551.8	0.0102160588
-486.25	-0.009572864153	-551.75	0.007438280141
-486.2	0.0243160355	-551.7	-0.03100617652
-486.15	-0.009239530714	-551.65	0.0102160588
-486.1	0.02831603678	-551.6	-0.02289506283
-486.05	0.006871585517	-551.55	0.05399385049
-486	-0.004017306832	-551.5	-0.007672835771
-485.95	0.02798270334	-551.45	0.01721606103
-485.9	-0.02957287051	-551.4	0.002660500845
-485.85	-0.01968397848	-551.35	-0.01289505965
-485.8	0.004204918003	-551.3	-0.006339502014
-485.75	-0.0159061995	-551.25	0.03077162089
-485.7	0.03753826193	-551.2	0.04743829285
-485.65	-0.002795084221	-551.15	0.02710495306
-485.6	0.008427141567	-551.1	0.0002160556242
-485.55	-0.008461752689	-551.05	-0.01356172653
-485.5	0.05142715523	-551	0.02877162025
-485.45	0.009316030738	-550.95	0.02921606484
-485.4	0.03164937117	-550.9	0.01254939288
-485.35	-0.01390619886	-550.85	-0.005450612843
-485.3	0.02509381353	-550.8	-0.02633950837
-485.25	0.0214271457	-550.75	0.03121606547
-485.2	-0.03323953834	-550.7	-0.007895058064
-485.15	0.01020491991	-550.65	-0.01956172844
-485.1	0.03242714919	-550.6	-0.006228390868
-485.05	0.01764936672	-550.55	0.0009938336491
-485	0.0002049167318	-550.5	-0.005895057429
-484.95	0.02064936767	-550.45	0.03843828999
-484.9	-0.005461751735	-550.4	0.02766050879
-484.85	-0.02379509089	-550.35	0.01277161517
-484.8	-0.02823953675	-550.3	-0.01211728163
-484.75	-0.006683974346	-550.25	-0.05522840644
-484.7	0.009093808445	-550.2	-0.01211728163
-484.65	-0.01790620013	-550.15	-0.002783945329
-484.6	-0.002906195368	-550.1	0.02232717376
-484.55	-0.002128417343	-550.05	-0.008450613796
-484.5	0.002204917367	-550	-0.02622839722
-484.45	-0.02468398007	-549.95	-0.01189505934
-484.4	0.02798270334	-549.9	0.02754939764
-484.35	-0.01301730969	-549.85	0.01654939415
-484.3	-0.02512842465	-549.8	0.008216058166
-484.25	-0.008128419249	-549.75	0.01599383842
-484.2	-0.01657286638	-549.7	-0.03267284372
-484.15	-0.03679509502	-549.65	0.008549391605
-484.1	0.002760473099	-549.6	0.02877162025
-484.05	0.002871584246	-549.55	-0.01745061666
-484	0.04964937689	-549.5	-0.0004506112543
-483.95	-0.003572862246	-549.45	0.008660502752
-483.9	0.01153825367	-549.4	-0.02189506251
-483.85	-0.01079508676	-549.35	0.005216057213
-483.8	0.0120938094	-549.3	0.01588272727
-483.75	0.001649361635	-549.25	0.016438283
-483.7	-0.02057286765	-549.2	0.003549390017
-483.65	-0.03923954025	-549.15	0.003660501163
-483.6	-0.007017307785	-549.1	-0.006450613161
-483.55	0.04253826352	-549.05	0.0102160588
-483.5	-0.003239528807	-549	-0.04467284753
-483.45	-0.03268398261	-548.95	-0.001117278133
-483.4	-0.02223953484	-548.9	0.00932716963
-483.35	0.03309381607	-548.85	0.004771612627
-483.3	-0.01546175491	-548.8	0.03854940114
-483.25	-0.0142395323	-548.75	0.01343828205
-483.2	-0.01290619855	-548.7	0.01921606166
-483.15	-0.02023953421	-548.65	-0.003561723354
-483.1	-0.01168397593	-548.6	0.01232717058
-483.05	0.04264937466	-548.55	-0.02622839722
-483	-0.02657286955	-548.5	0.007660502434
-482.95	0.004982696028	-548.45	0.0181049502
-482.9	-0.01079508676	-548.4	-0.04200618001
-482.85	0.02787159219	-548.35	-0.04045062396
-482.8	-0.0374617619	-548.3	0.01732717217
-482.75	-0.01946175618	-548.25	0.001660500528
-482.7	0.01687158869	-548.2	-0.01767283895
-482.65	-0.004350640271	-548.15	0.004216056895
-482.6	-0.009239530714	-548.1	0.04543829222
-482.55	-0.02079508994	-548.05	-0.007339502332
-482.5	0.02809381448	-548	0.0009938336491
-482.45	-0.01379508772	-547.95	0.04966051578
-482.4	0.01853825589	-547.9	-0.02033950646
-482.35	-0.008239530396	-547.85	0.01377161549
-482.3	0.03476048327	-547.8	-0.006450613161
-482.25	0.02220492372	-547.75	-0.02289506283
-482.2	0.02698270302	-547.7	0.0257716193
-482.15	-0.01057286447	-547.65	0.01066050339
-482.1	-0.002683973075	-547.6	0.007660502434
-482.05	0.02920492595	-547.55	-0.0036728345
-482	-0.0190173116	-547.5	0.008327169313
-481.95	-0.03479509439	-547.45	-0.008783947236
-481.9	0.03020492626	-547.4	-0.008006169211
-481.85	-0.01301730969	-547.35	0.03954940146
-481.8	-0.004350640271	-547.3	0.008327169313
-481.75	-0.009017308421	-547.25	-0.003895056793
-481.7	-0.01946175618	-547.2	0.01721606103
-481.65	0.01587158838	-547.15	-0.006228390868
-481.6	0.02987159282	-547.1	0.01299383746
-481.55	0.003316028831	-547.05	-0.009228391821
-481.5	0.01542714379	-547	0.006216057531
-481.45	0.03187159346	-546.95	0.009882725362
-481.4	-0.008128419249	-546.9	0.02943828713
-481.35	-0.009461753006	-546.85	0.03232717694
-481.3	0.009093808445	-546.8	0.0241049521
-481.25	0.007760474688	-546.75	0.01532717154
-481.2	0.00987158647	-546.7	0.0288827314
-481.15	-0.02079508994	-546.65	0.004216056895
-481.1	-0.01157286479	-546.6	0.01721606103
-481.05	0.02676048073	-546.55	0.0008827225027
-481	0.04053826288	-546.5	-0.02189506251
-480.95	0.03742715078	-546.45	0.008771613898
-480.9	0.01631603296	-546.4	-0.01267283736
-480.85	0.006204918638	-546.35	0.007327168995
-480.8	-0.005239529443	-546.3	-0.01167283704
-480.75	0.03187159346	-546.25	-0.01689506092
-480.7	-0.01246175396	-546.2	-0.02945062047
-480.65	0.009204919592	-546.15	0.006438279824
-480.6	-0.01290619855	-546.1	0.04688273712
-480.55	0.01742714443	-546.05	0.02177161803
-480.5	0.001982695074	-546	-0.01711728322
-480.45	-0.01035064218	-545.95	-0.009339502968
-480.4	0.02020492309	-545.9	-0.008006169211
-480.35	0.02231603487	-545.85	-0.0005617224007
-480.3	-0.01312842084	-545.8	-0.002339500743
-480.25	-0.03335064949	-545.75	0.02877162025
-480.2	-0.01523953262	-545.7	0.003216056577
-480.15	0.01220492054	-545.65	0.005104946067
-480.1	0.01953825621	-545.6	-0.0004506112543
-480.05	0.02531603582	-545.55	-0.01589506061
-480	-0.02146175682	-545.5	-0.04878395995
-479.95	0.009316030738	-545.45	-0.04545062555
-479.9	0.02009381194	-545.4	0.02388272981
-479.85	0.002204917367	-545.35	-0.004895057111
-479.8	0.01542714379	-545.3	-0.04500618097
-479.75	-0.04279509693	-545.25	-0.03433951091
-479.7	0.04142715205	-545.2	-0.002561723036
-479.65	-0.007906196957	-545.15	0.02988273172
-479.6	0.00987158647	-545.1	-0.01233950392
-479.55	0.0104271422	-545.05	-0.003117278768
-479.5	0.01720492213	-545	-0.0002283889615
-479.45	0.02820492563	-544.95	0.009882725362
-479.4	-0.003350639954	-544.9	0.01843828364
-479.35	0.005204918321	-544.85	0.01366050434
-479.3	0.02476048009	-544.8	0.03177162121
-479.25	0.0183160336	-544.75	-0.0144506157
-479.2	-0.000795083586	-544.7	0.00932716963
-479.15	-0.005350640589	-544.65	0.02921606484
-479.1	-0.0006839724396	-544.6	-0.02011728417
-479.05	-0.01623953294	-544.55	-0.01389505997
-479	0.06531604853	-544.5	0.002993834285
-478.95	0.01198269825	-544.45	-0.01567283831
-478.9	-0.002017306197	-544.4	-0.01867283927
-478.85	0.03553826129	-544.35	0.03010495401
-478.8	-0.02323953516	-544.3	0.03688273394
-478.75	0.01731603328	-544.25	0.01799383905
-478.7	0.00709380781	-544.2	-0.02356172971
-478.65	0.03442714983	-544.15	0.02132717344
-478.6	0.003427139978	-544.1	0.03066050974
-478.55	-0.02823953675	-544.05	0.00932716963
-478.5	-0.0006839724396	-544	-0.0268950641
-478.45	0.01176047596	-543.95	0.02088272886
-478.4	-0.008128419249	-543.9	-0.007339502332
-478.35	0.02364936863	-543.85	0.001993833967
-478.3	0.02976048168	-543.8	0.02032717313
-478.25	0.006538252078	-543.75	0.0178827279
-478.2	0.03864937339	-543.7	-0.01078394787
-478.15	-0.01523953262	-543.65	-0.0347839555
-478.1	0.003538251124	-543.6	0.05088273839
-478.05	0.008871586152	-543.55	-0.0470061816
-478	0.02031603423	-543.5	-0.01345061539
-477.95	0.009093808445	-543.45	0.001771611674
-477.9	0.03298270492	-543.4	0.02166050688
-477.85	0.002538250807	-543.35	0.02910495369
-477.8	-0.0005728612931	-543.3	-0.001450611572
-477.75	0.005871585199	-543.25	-0.006339502014
-477.7	0.0004271390246	-543.2	-0.002561723036
-477.65	-0.003795084539	-543.15	0.006104946384
-477.6	-0.00623952976	-543.1	0.006882724409
-477.55	0.01131603137	-543.05	0.01777161676
-477.5	0.008093808127	-543	0.005882724091
-477.45	-0.0266839807	-542.95	0.02699384191
-477.4	-0.007128418932	-542.9	0.01610494956
-477.35	-0.01001730874	-542.85	-0.02111728449
-477.3	0.004538251442	-542.8	0.007438280141
-477.25	0.003538251124	-542.75	-0.01245061507
-477.2	0.0245382578	-542.7	0.005882724091
-477.15	-0.009239530714	-542.65	-0.0130061708
-477.1	-0.004239529125	-542.6	0.007660502434
-477.05	0.01764936672	-542.55	0.03699384509
-477	0.01364936545	-542.5	-0.006006168575
-476.95	-0.001572861611	-542.45	0.0133271709
-476.9	0.0003160278782	-542.4	-0.008672836089
-476.85	-0.01023953103	-542.35	0.02377161866
-476.8	-0.01957286733	-542.3	0.02299384064
-476.75	-0.03890620681	-542.25	0.01032716995
-476.7	-0.01057286447	-542.2	0.01521606039
-476.65	-0.01268397625	-542.15	0.004771612627
-476.6	-0.01346175428	-542.1	0.001216055942
-476.55	0.01076047564	-542.05	-0.001895056158
-476.5	0.01309380972	-542	0.008993836191
-476.45	0.04020492944	-541.95	-0.02222839595
-476.4	-0.01857286701	-541.9	-0.01956172844
-476.35	-0.001461750464	-541.85	0.01721606103
-476.3	0.01687158869	-541.8	-0.01345061539
-476.25	0.00709380781	-541.75	0.02221606261
-476.2	-0.02512842465	-541.7	-0.009228391821
-476.15	0.01131603137	-541.65	0.03132717662
-476.1	-0.02879509248	-541.6	-0.02089506219
-476.05	-0.02468398007	-541.55	0.05466051737
-476	0.02620492499	-541.5	-0.007450613479
-475.95	0.03887159568	-541.45	0.01543828268
-475.9	0.0002049167318	-541.4	0.04688273712
-475.85	0.01064936449	-541.35	0.0303271763
-475.8	-0.03568398356	-541.3	-0.01833950583
-475.75	0.03631603932	-541.25	-0.01622839405
-475.7	0.03331603836	-541.2	-0.01478394914
-475.65	0.004093806856	-541.15	-0.006339502014
-475.6	0.004538251442	-541.1	-0.01989506188
-475.55	0.035316039	-541.05	0.01410494893
-475.5	-0.01768397784	-541	-0.004228390232
-475.45	0.02109381226	-540.95	-0.03533951123
-475.4	0.03653826161	-540.9	0.01543828268
-475.35	-0.0006839724396	-540.85	-0.01489506029
-475.3	0.005204918321	-540.8	0.01488272695
-475.25	0.003760473417	-540.75	-0.01411728226
-475.2	-0.02323953516	-540.7	0.01321605975
-475.15	-0.01657286638	-540.65	0.03010495401
-475.1	0.05309382243	-540.6	0.01210494829
-475.05	0.01576047723	-540.55	0.009104947338
-475	0.03009381512	-540.5	-0.01078394787
-474.95	0.01231603169	-540.45	-0.02600617493
-474.9	0.04631604249	-540.4	0.0305493986
-474.85	0.004538251442	-540.35	0.002438278553
-474.8	0.02487159124	-540.3	-0.02211728481
-474.75	0.004427140296	-540.25	0.00343827887
-474.7	-0.01101730906	-540.2	-0.0285617313
-474.65	-0.01668397752	-540.15	0.0181049502
-474.6	0.00987158647	-540.1	0.002771611992
-474.55	0.007871585835	-540.05	0.01599383842
-474.5	0.008427141567	-540	0.01966050625
-474.45	0.006982696663	-539.95	-0.04000617938
-474.4	-0.01223953167	-539.9	-0.01267283736
-474.35	0.003649362271	-539.85	0.005104946067
-474.3	0.002538250807	-539.8	0.01310494861
-474.25	-0.01668397752	-539.75	0.01721606103
-474.2	0.01409381003	-539.7	-0.002339500743
-474.15	0.02253825716	-539.65	0.02510495242
-474.1	0.006093807492	-539.6	0.02788273108
-474.05	-0.00623952976	-539.55	0.005993835238
-474	0.03376048295	-539.5	0.03843828999
-473.95	0.01442714347	-539.45	0.0181049502
-473.9	0.04620493135	-539.4	-0.028339509
-473.85	0.004204918003	-539.35	-0.03233951028
-473.8	0.01787158901	-539.3	0.005104946067
-473.75	-0.00190619505	-539.25	0.006216057531
-473.7	0.03809381766	-539.2	-0.006561724307
-473.65	0.03520492785	-539.15	-0.05667285134
-473.6	-0.002572861929	-539.1	-0.01856172812
-473.55	0.02787159219	-539.05	0.04288273585
-473.5	0.04476048644	-539	0.04321606929
-473.45	-0.02579509153	-538.95	0.01577161612
-473.4	0.00120491705	-538.9	-0.004783945965
-473.35	0.009649364177	-538.85	-0.01267283736
-473.3	0.01198269825	-538.8	-0.01856172812
-473.25	-0.005239529443	-538.75	0.008438280459
-473.2	0.003427139978	-538.7	-0.002783945329
-473.15	0.01120492023	-538.65	-0.02033950646
-473.1	0.008871586152	-538.6	0.001660500528
-473.05	-0.002906195368	-538.55	0.02054939542
-473	0.02809381448	-538.5	0.02021606198
-472.95	0.03231603805	-538.45	0.00188272282
-472.9	-0.02846175904	-538.4	-0.03178395454
-472.85	0.0166493664	-538.35	-0.01822839468
-472.8	-0.001795083904	-538.3	-0.01333950424
-472.75	-0.01768397784	-538.25	0.0006605002099
-472.7	-0.002683973075	-538.2	0.02632717503
-472.65	-0.01612842179	-538.15	0.00343827887
-472.6	0.02253825716	-538.1	-0.02411728544
-472.55	-0.002128417343	-538.05	0.0181049502
-472.5	0.02220492372	-538	0.0319938435
-472.45	0.03687159505	-537.95	-0.000117277815
-472.4	0.02987159282	-537.9	-0.01367283768
-472.35	-0.02068397879	-537.85	0.02854939796
-472.3	0.00398269571	-537.8	-0.01322839309
-472.25	-0.02223953484	-537.75	-0.02133950678
-472.2	0.01564936608	-537.7	0.000438277917
-472.15	0.02809381448	-537.65	0.01554939383
-472.1	0.02898270365	-537.6	-0.03445062206
-472.05	0.009316030738	-537.55	-0.01800617239
-472	0.01387158774	-537.5	-0.01600617175
-471.95	0.005760474053	-537.45	0.01254939288
-471.9	-0.02946175936	-537.4	-0.003561723354
-471.85	-0.0004617501467	-537.35	0.03110495433
-471.8	0.0336493718	-537.3	0.05166051641
-471.75	0.002093806221	-537.25	0.03699384509
-471.7	0.0002049167318	-537.2	0.01610494956
-471.65	0.04864937657	-537.15	0.03332717726
-471.6	-0.003239528807	-537.1	0.008327169313
-471.55	-0.002795084221	-537.05	0.03177162121
-471.5	0.06464938165	-537	0.0008827225027
-471.45	-0.008683974982	-536.95	0.04143829094
-471.4	0.009649364177	-536.9	-0.009228391821
-471.35	-0.006017307468	-536.85	-0.01345061539
-471.3	-0.009017308421	-536.8	0.03154939891
-471.25	0.0120938094	-536.75	0.02788273108
-471.2	0.01676047755	-536.7	0.01754939447
-471.15	0.01164936481	-536.65	0.05299385017
-471.1	0.01676047755	-536.6	-0.01845061697
-471.05	0.01153825367	-536.55	0.04110495751
-471	0.006427140931	-536.5	-0.01145061475
-470.95	-0.005239529443	-536.45	-0.03633951155
-470.9	0.05476048962	-536.4	0.00966050307
-470.85	0.005093807174	-536.35	-0.001672833865
-470.8	0.03564937244	-536.3	-0.00089505584
-470.75	-0.0006839724396	-536.25	0.0181049502
-470.7	0.04720493167	-536.2	0.03854940114
-470.65	0.02942714824	-536.15	-0.0144506157
-470.6	-0.004572862564	-536.1	0.005216057213
-470.55	0.02976048168	-536.05	-0.02667284181
-470.5	-0.003906195686	-536	0.01932717281
-470.45	0.01953825621	-535.95	-0.0006728335471
-470.4	0.02653825843	-535.9	-0.003117278768
-470.35	0.008871586152	-535.85	-0.03489506664
-470.3	0.03953826256	-535.8	0.01243828173
-470.25	0.0104271422	-535.75	0.01143828141
-470.2	0.01387158774	-535.7	-0.01122839246
-470.15	-0.03623953929	-535.65	0.02199384032
-470.1	-0.002683973075	-535.6	-0.02645061952
-470.05	0.005093807174	-535.55	0.01254939288
-470	-0.01490619918	-535.5	-0.02011728417
-469.95	-0.003906195686	-535.45	0.02243828491
-469.9	0.03087159314	-535.4	0.002993834285
-469.85	-1.73E-05	-535.35	-0.01578394946
-469.8	0.03309381607	-535.3	-0.01800617239
-469.75	0.00398269571	-535.25	-0.03089506537
-469.7	-0.02457286892	-535.2	-0.014672838
-469.65	0.005093807174	-535.15	0.02243828491
-469.6	-0.004572862564	-535.1	0.01377161549
-469.55	0.01253825398	-535.05	0.007438280141
-469.5	0.03342714951	-535	-0.002672834183
-469.45	0.01276047628	-534.95	0.007549391288
-469.4	0.02664936958	-534.9	0.03154939891
-469.35	0.03098270429	-534.85	-0.02411728544
-469.3	0.001093805903	-534.8	0.01543828268
-469.25	0.009204919592	-534.75	0.002327167406
-469.2	-0.0252395358	-534.7	-0.008895058382
-469.15	0.002871584246	-534.65	0.008660502752
-469.1	-0.02146175682	-534.6	0.02566050815
-469.05	-0.03179509344	-534.55	0.004216056895
-469	-0.005350640589	-534.5	0.006438279824
-468.95	0.001871583928	-534.45	0.003327167724
-468.9	-0.01690619982	-534.4	0.01521606039
-468.85	0.01131603137	-534.35	0.00188272282
-468.8	0.004427140296	-534.3	-0.01867283927
-468.75	0.0180938113	-534.25	0.05266051673
-468.7	0.001427139342	-534.2	-0.003450612208
-468.65	0.0537604893	-534.15	-0.02433950773
-468.6	0.002871584246	-534.1	-0.01933950615
-468.55	-0.02290620172	-534.05	0.0351049556
-468.5	0.01187158711	-534	-0.009339502968
-468.45	0.03753826193	-533.95	0.001216055942
-468.4	0.02264936831	-533.9	0.007993835873
-468.35	0.01653825525	-533.85	-0.008117280357
-468.3	-0.001128417025	-533.8	-0.01500617143
-468.25	-0.01257286511	-533.75	-0.01400617112
-468.2	0.02620492499	-533.7	0.0149938381
-468.15	0.03164937117	-533.65	-0.01078394787
-468.1	0.02620492499	-533.6	-0.01033950329
-468.05	0.03187159346	-533.55	0.03921606802
-468	0.01953825621	-533.5	0.03099384318
-467.95	0.0166493664	-533.45	-0.01667283863
-467.9	0.0135382543	-533.4	0.04077162407
-467.85	-0.01246175396	-533.35	-0.005783946282
-467.8	0.0180938113	-533.3	-0.006672835454
-467.75	0.01031603106	-533.25	0.005549390652
-467.7	0.0008715836103	-533.2	0.03132717662
-467.65	0.02753825875	-533.15	0.01654939415
-467.6	0.003316028831	-533.1	0.01843828364
-467.55	-0.01668397752	-533.05	0.007549391288
-467.5	0.003316028831	-533	0.001771611674
-467.45	0.01598269952	-532.95	-0.03889506791
-467.4	-0.0127950874	-532.9	0.01699383873
-467.35	-0.01435064345	-532.85	-0.01411728226
-467.3	0.04109381861	-532.8	-0.0004506112543
-467.25	-0.02246175714	-532.75	0.01532717154
-467.2	0.001427139342	-532.7	0.007771613581
-467.15	0.03976048486	-532.65	-0.01556172717
-467.1	0.01453825462	-532.6	0.003549390017
-467.05	0.03820492881	-532.55	-0.04500618097
-467	-0.007350641225	-532.5	-0.04067284626
-466.95	0.02076047882	-532.45	-0.001006166986
-466.9	-0.005461751735	-532.4	-0.01211728163
-466.85	-0.0005728612931	-532.35	-0.01345061539
-466.8	0.01598269952	-532.3	-0.002228389597
-466.75	0.03087159314	-532.25	0.004216056895
-466.7	-0.02290620172	-532.2	0.001660500528
-466.65	0.01998270079	-532.15	-0.01645061634
-466.6	0.03576048359	-532.1	-0.03567284467
-466.55	0.06564938197	-532.05	0.01577161612
-466.5	0.02276047945	-532	0.007104946702
-466.45	-0.02468398007	-531.95	-0.03289506601
-466.4	0.005427140613	-531.9	-0.00245061189
-466.35	0.007427141249	-531.85	-0.003895056793
-466.3	0.005093807174	-531.8	-0.02867284244
-466.25	0.004538251442	-531.75	-0.02456173003
-466.2	0.01009380876	-531.7	-0.008450613796
-466.15	0.0290938148	-531.65	0.005327168359
-466.1	0.009427141884	-531.6	-0.03333951059
-466.05	0.0214271457	-531.55	0.04054940177
-466	0.00831603042	-531.5	-0.005450612843
-465.95	-0.004239529125	-531.45	-0.009228391821
-465.9	-0.02323953516	-531.4	0.01721606103
-465.85	-0.005572862882	-531.35	-0.00522839055
-465.8	0.005204918321	-531.3	-0.03022839849
-465.75	-0.001017305879	-531.25	-0.01367283768
-465.7	-0.00190619505	-531.2	0.0597716301
-465.65	-0.009461753006	-531.15	0.03188273235
-465.6	0.01953825621	-531.1	0.01032716995
-465.55	0.04376048613	-531.05	0.02010495083
-465.5	-0.006461752053	-531	-0.0007839446935
-465.45	0.006538252078	-530.95	0.02677161962
-465.4	-0.02190620141	-530.9	0.01032716995
-465.35	0.003649362271	-530.85	0.01821606134
-465.3	-1.73E-05	-530.8	0.000438277917
-465.25	0.0003160278782	-530.75	0.002438278553
-465.2	0.02787159219	-530.7	0.01566050498
-465.15	-0.003350639954	-530.65	-0.009228391821
-465.1	-0.0159061995	-530.6	-0.01556172717
-465.05	0.0367604839	-530.55	0.005660501799
-465	-0.02590620268	-530.5	0.01177161485
-464.95	0.04531604218	-530.45	0.01488272695
-464.9	0.005427140613	-530.4	-0.007117280039
-464.85	0.01287158742	-530.35	0.005327168359
-464.8	0.04020492944	-530.3	-0.01522839373
-464.75	0.004649362588	-530.25	-0.0393395125
-464.7	-0.00190619505	-530.2	-0.01067283672
-464.65	-0.02990620395	-530.15	-0.03178395454
-464.6	-0.002461750782	-530.1	0.02899384255
-464.55	0.01553825494	-530.05	0.006771613263
-464.5	-0.008350641542	-530	-0.03178395454
-464.45	0.004427140296	-529.95	0.00188272282
-464.4	0.02164936799	-529.9	0.01210494829
-464.35	0.003093806539	-529.85	-0.03056173193
-464.3	0.01731603328	-529.8	-0.0005617224007
-464.25	-0.006461752053	-529.75	-0.02733950869
-464.2	0.00553825176	-529.7	0.03321606611
-464.15	0.03776048422	-529.65	0.02677161962
-464.1	0.03398270524	-529.6	-0.023783952
-464.05	-0.00623952976	-529.55	0.02566050815
-464	0.001871583928	-529.5	-0.01678394978
-463.95	0.02553825811	-529.45	0.01854939478
-463.9	0.01287158742	-529.4	-0.04267284689
-463.85	-0.01657286638	-529.35	0.02021606198
-463.8	0.01576047723	-529.3	-0.07689507999
-463.75	-0.01535064377	-529.25	-0.02200617366
-463.7	0.02109381226	-529.2	0.02143828459
-463.65	0.03909381798	-529.15	-0.06645063223
-463.6	0.01376047659	-529.1	0.01543828268
-463.55	0.003871584564	-529.05	-0.0517839609
-463.5	0.02164936799	-529	0.01621606071
-463.45	0.005871585199	-528.95	0.02443828554
-463.4	-0.00623952976	-528.9	0.01421606007
-463.35	-0.00779508581	-528.85	-0.04033951282
-463.3	0.01253825398	-528.8	-0.01400617112
-463.25	-0.01668397752	-528.75	-0.04733951504
-463.2	0.01720492213	-528.7	0.02910495369
-463.15	0.01331603201	-528.65	0.005771612945
-463.1	0.03542715015	-528.6	-0.004561723672
-463.05	-0.005350640589	-528.55	-0.01167283704
-463	-0.0173506444	-528.5	-0.01711728322
-462.95	-0.005350640589	-528.45	0.01077161453
-462.9	0.01298269857	-528.4	-6.17E-06
-462.85	0.008093808127	-528.35	0.01488272695
-462.8	0.02076047882	-528.3	0.01510494924
-462.75	0.03342714951	-528.25	-0.02122839563
-462.7	-0.01823953357	-528.2	0.01077161453
-462.65	0.01498269921	-528.15	-0.023783952
-462.6	0.01342714316	-528.1	-0.03033950964
-462.55	-0.002350639636	-528.05	0.006993835556
-462.5	-0.03379509407	-528	0.02877162025
-462.45	0.01876047818	-527.95	-0.03700617843
-462.4	0.008093808127	-527.9	-0.0067839466
-462.35	0.02209381258	-527.85	0.000438277917
-462.3	0.05120493294	-527.8	0.008438280459
-462.25	0.03187159346	-527.75	-0.02589506378
-462.2	0.00831603042	-527.7	-0.014672838
-462.15	0.02031603423	-527.65	-0.01145061475
-462.1	0.02320492404	-527.6	0.004882723774
-462.05	-0.01523953262	-527.55	-0.02800617557
-462	-0.008906197274	-527.5	0.01932717281
-461.95	-0.0250173135	-527.45	0.02321606293
-461.9	-0.01146175364	-527.4	0.0001049444778
-461.85	-0.006906196639	-527.35	0.01310494861
-461.8	0.02676048073	-527.3	-0.01000616985
-461.75	0.01142714252	-527.25	0.02788273108
-461.7	0.000538250171	-527.2	-0.01533950487
-461.65	-0.01701731096	-527.15	0.008327169313
-461.6	-0.002350639636	-527.1	-0.0347839555
-461.55	0.01542714379	-527.05	0.007327168995
-461.5	0.06553827082	-527	-0.01811728353
-461.45	0.0180938113	-526.95	-0.03067284308
-461.4	0.03876048454	-526.9	-0.00833950265
-461.35	-0.001795083904	-526.85	-0.01089505902
-461.3	0.001538250489	-526.8	0.007549391288
-461.25	0.0009826947567	-526.75	0.008882725045
-461.2	-0.004906196003	-526.7	-0.01022839214
-461.15	-0.005128418296	-526.65	-0.007450613479
-461.1	0.0166493664	-526.6	-0.01045061443
-461.05	-0.008461752689	-526.55	-0.03045062079
-461	0.03398270524	-526.5	-0.005895057429
-460.95	0.0120938094	-526.45	0.007660502434
-460.9	0.03498270556	-526.4	-0.001006166986
-460.85	0.007649363542	-526.35	0.01377161549
-460.8	0.01342714316	-526.3	0.001993833967
-460.75	0.02842714792	-526.25	-0.0254506192
-460.7	0.01131603137	-526.2	-0.02633950837
-460.65	0.01487158806	-526.15	0.01599383842
-460.6	0.0400938183	-526.1	0.01521606039
-460.55	0.009649364177	-526.05	-0.01089505902
-460.5	-0.02435064663	-526	0.002660500845
-460.45	-0.01035064218	-525.95	-0.02111728449
-460.4	0.01998270079	-525.9	-0.02245061824
-460.35	-0.05946176889	-525.85	-0.002006167304
-460.3	-0.01579508835	-525.8	0.002771611992
-460.25	0.0104271422	-525.75	0.01966050625
-460.2	-0.01668397752	-525.7	-0.02645061952
-460.15	-0.02335064631	-525.65	0.01310494861
-460.1	0.0104271422	-525.6	-0.006117279722
-460.05	0.004316029149	-525.55	0.005660501799
-460	-0.007350641225	-525.5	-0.03067284308
-459.95	-0.008461752689	-525.45	0.006216057531
-459.9	-0.03057287083	-525.4	-0.01167283704
-459.85	-0.03968398483	-525.35	0.007882724727
-459.8	0.02020492309	-525.3	0.004882723774
-459.75	0.00709380781	-525.25	-0.01045061443
-459.7	-0.01846175587	-525.2	0.007771613581
-459.65	0.008204919274	-525.15	-0.004339501379
-459.6	-0.001239528172	-525.1	-0.0115617259
-459.55	-0.004572862564	-525.05	0.004771612627
-459.5	-0.02901731478	-525	-0.002561723036
-459.45	0.006093807492	-524.95	-0.02322839627
-459.4	-0.01168397593	-524.9	-0.01522839373
-459.35	-0.01801731128	-524.85	-0.02533950805
-459.3	-0.005683974028	-524.8	-0.01878395041
-459.25	0.01409381003	-524.75	-0.008783947236
-459.2	0.02776048104	-524.7	0.02166050688
-459.15	0.04564937562	-524.65	-0.01678394978
-459.1	-0.02712842529	-524.6	0.005771612945
-459.05	-0.01335064313	-524.55	0.02621606389
-459	0.01264936513	-524.5	0.006993835556
-458.95	0.05042715491	-524.45	-0.0002283889615
-458.9	0.004538251442	-524.4	-0.06867285515
-458.85	0.02309381289	-524.35	-0.02333950742
-458.8	-0.02990620395	-524.3	-0.005339501697
-458.75	-0.004461751418	-524.25	-0.04911729338
-458.7	-0.009795086446	-524.2	-0.01867283927
-458.65	-0.01646175523	-524.15	0.002660500845
-458.6	0.004316029149	-524.1	-0.02200617366
-458.55	-0.01257286511	-524.05	-0.01233950392
-458.5	0.01164936481	-524	-0.03267284372
-458.45	0.03353826066	-523.95	0.01466050466
-458.4	0.03376048295	-523.9	-0.02045061761
-458.35	-0.04968398801	-523.85	0.008771613898
-458.3	0.04231604122	-523.8	-0.01345061539
-458.25	-0.01068397562	-523.75	0.008549391605
-458.2	0.01887158933	-523.7	-0.02078395105
-458.15	0.002316028514	-523.65	0.01066050339
-458.1	-0.0001284167075	-523.6	-0.01945061729
-458.05	-0.03879509566	-523.55	0.006438279824
-458	0.0007604724639	-523.5	0.00221605626
-457.95	-0.006683974346	-523.45	-0.007561724625
-457.9	0.04631604249	-523.4	0.02254939605
-457.85	0.02553825811	-523.35	-0.04233951345
-457.8	0.004982696028	-523.3	0.00343827887
-457.75	0.01298269857	-523.25	0.05466051737
-457.7	-0.003239528807	-523.2	-0.02111728449
-457.65	0.01964936735	-523.15	-0.04056173511
-457.6	0.0104271422	-523.1	-0.06533952076
-457.55	-0.01401731001	-523.05	-0.01578394946
-457.5	0.003316028831	-523	0.001104944796
-457.45	0.02809381448	-522.95	-0.000117277815
-457.4	-0.0005728612931	-522.9	-0.01056172558
-457.35	-0.03346176063	-522.85	-0.01489506029
-457.3	0.0415382632	-522.8	-0.01178394819
-457.25	0.007982696981	-522.75	-0.000117277815
-457.2	0.006316029785	-522.7	-0.02267284054
-457.15	0.04187159664	-522.65	-0.0113395036
-457.1	0.01364936545	-522.6	0.01610494956
-457.05	-0.02957287051	-522.55	0.009438280777
-457	0.0214271457	-522.5	-0.003006167622
-456.95	-0.03846176222	-522.45	0.03488273331
-456.9	0.0183160336	-522.4	0.002104945113
-456.85	0.03709381734	-522.35	-0.01345061539
-456.8	0.003316028831	-522.3	0.01377161549
-456.75	0.02876048136	-522.25	-0.03978395709
-456.7	-0.01035064218	-522.2	-0.01289505965
-456.65	0.0197604785	-522.15	-0.009339502968
-456.6	-0.03723953961	-522.1	0.03766051197
-456.55	0.02576048041	-522.05	-0.01711728322
-456.5	0.01398269889	-522	0.02177161803
-456.45	0.0259827027	-521.95	-0.02811728671
-456.4	-0.006461752053	-521.9	-0.01122839246
-456.35	-0.02012842306	-521.85	0.03021606516
-456.3	-0.01001730874	-521.8	0.007771613581
-456.25	-0.01057286447	-521.75	0.0133271709
-456.2	0.02042714538	-521.7	-0.003895056793
-456.15	-0.002128417343	-521.65	-0.02911728703
-456.1	0.001871583928	-521.6	-0.01978395073
-456.05	-0.006128418614	-521.55	-0.02978395391
-456	-0.01835064472	-521.5	0.02999384286
-455.95	0.0539827116	-521.45	-0.01667283863
-455.9	-0.003017306514	-521.4	0.00221605626
-455.85	0.01320492086	-521.35	-0.0175617278
-455.8	-0.02879509248	-521.3	-0.04256173575
-455.75	-0.01035064218	-521.25	-0.03422839976
-455.7	-0.004795084857	-521.2	0.02599384159
-455.65	-0.01001730874	-521.15	-0.01189505934
-455.6	0.001871583928	-521.1	-0.00089505584
-455.55	0.008649363859	-521.05	-0.01167283704
-455.5	0.003204917685	-521	-0.03911729021
-455.45	0.02731603646	-520.95	-0.01545061602
-455.4	0.009760475324	-520.9	-0.0007839446935
-455.35	0.01820492245	-520.85	0.01988272854
-455.3	0.0003160278782	-520.8	0.00377161231
-455.25	-0.02412842433	-520.75	-0.01700617207
-455.2	-0.01290619855	-520.7	-0.04433951409
-455.15	0.02464936894	-520.65	-0.04322840262
-455.1	0.0336493718	-520.6	-0.01889506156
-455.05	-0.02868398134	-520.55	0.008327169313
-455	0.00831603042	-520.5	-0.0177839501
-454.95	0.01376047659	-520.45	-0.0113395036
-454.9	0.008204919274	-520.4	-0.002117278451
-454.85	0.01787158901	-520.35	0.002993834285
-454.8	-0.01201730937	-520.3	-0.002783945329
-454.75	-0.0113506425	-520.25	-0.01067283672
-454.7	-0.007239530078	-520.2	-0.01178394819
-454.65	0.02709381416	-520.15	-0.03889506791
-454.6	-0.01468397689	-520.1	-0.02711728639
-454.55	0.01309380972	-520.05	-0.004783945965
-454.5	-0.02957287051	-520	-0.01833950583
-454.45	0.02498270238	-519.95	-0.0098950587
-454.4	0.004093806856	-519.9	-0.005117279404
-454.35	-0.03790620649	-519.85	-0.008672836089
-454.3	0.01620492182	-519.8	-0.02300617398
-454.25	-0.001017305879	-519.75	0.002660500845
-454.2	0.01553825494	-519.7	-0.02089506219
-454.15	0.03153826002	-519.65	-0.03667284499
-454.1	-0.02412842433	-519.6	0.01532717154
-454.05	-0.006017307468	-519.55	-0.01656172748
-454	-0.02568398038	-519.5	0.006438279824
-453.95	-0.004795084857	-519.45	0.02166050688
-453.9	0.03187159346	-519.4	0.01521606039
-453.85	0.01464936577	-519.35	-0.01267283736
-453.8	-0.01146175364	-519.3	-0.01689506092
-453.75	0.005760474053	-519.25	0.006327168677
-453.7	0.01098269793	-519.2	-0.03967284594
-453.65	0.02264936831	-519.15	0.001993833967
-453.6	0.03309381607	-519.1	0.006327168677
-453.55	0.02109381226	-519.05	-0.01422839341
-453.5	-0.003350639954	-519	-0.01600617175
-453.45	-0.04779509852	-518.95	-0.01956172844
-453.4	-0.04401731954	-518.9	-0.0036728345
-453.35	-0.004239529125	-518.85	-0.09400619654
-453.3	0.01398269889	-518.8	-0.05089507173
-453.25	0.009649364177	-518.75	0.005438279506
-453.2	0.0002049167318	-518.7	0.01277161517
-453.15	0.009760475324	-518.65	-0.005895057429
-453.1	0.02576048041	-518.6	-0.03922840135
-453.05	-0.007128418932	-518.55	0.03999384604
-453	0.02253825716	-518.5	0.01721606103
-452.95	0.01609381067	-518.45	-0.02433950773
-452.9	0.001538250489	-518.4	0.02077161771
-452.85	-0.004128417978	-518.35	-0.02111728449
-452.8	0.0166493664	-518.3	-0.01656172748
-452.75	0.01253825398	-518.25	-0.01211728163
-452.7	0.0166493664	-518.2	-0.03056173193
-452.65	0.02464936894	-518.15	-0.05833951854
-452.6	0.03464937212	-518.1	-0.008561724943
-452.55	0.0104271422	-518.05	-0.02033950646
-452.5	-0.02301731287	-518	-0.01567283831
-452.45	-0.01457286574	-517.95	-0.04056173511
-452.4	-0.02912842592	-517.9	-0.01311728195
-452.35	-0.02057286765	-517.85	-0.01645061634
-452.3	0.006649363224	-517.8	-0.01056172558
-452.25	0.006427140931	-517.75	0.02232717376
-452.2	0.01542714379	-517.7	-0.01400617112
-452.15	-0.01668397752	-517.65	0.01343828205
-452.1	0.02631603614	-517.6	0.00810494702
-452.05	0.007538252395	-517.55	0.03866051228
-452	0.01242714284	-517.5	-0.02278395168
-451.95	0.01331603201	-517.45	-0.008450613796
-451.9	0.007871585835	-517.4	0.03410495528
-451.85	-0.03468398324	-517.35	-0.01533950487
-451.8	0.0006493613174	-517.3	-0.04889507109
-451.75	0.0384271511	-517.25	-0.01500617143
-451.7	0.01598269952	-517.2	0.01299383746
-451.65	0.03020492626	-517.15	-0.005339501697
-451.6	0.01987158965	-517.1	0.02966050942
-451.55	0.01409381003	-517.05	-0.006117279722
-451.5	0.004538251442	-517	-0.01411728226
-451.45	-0.03346176063	-516.95	-0.014672838
-451.4	-0.01246175396	-516.9	-0.004672834818
-451.35	0.006427140931	-516.85	-0.000117277815
-451.3	-0.01012841988	-516.8	0.004216056895
-451.25	0.004427140296	-516.75	0.0007716113563
-451.2	-0.03246176031	-516.7	-0.01056172558
-451.15	-0.0065728632	-516.65	0.011882726
-451.1	-0.01201730937	-516.6	0.002104945113
-451.05	0.02509381353	-516.55	0.00499383492
-451	0.002649361953	-516.5	-0.01700617207
-450.95	-0.005461751735	-516.45	-0.02967284276
-450.9	-0.004017306832	-516.4	-0.01000616985
-450.85	0.01542714379	-516.35	-0.01767283895
-450.8	-0.007461752371	-516.3	-0.02033950646
-450.75	0.01453825462	-516.25	0.01299383746
-450.7	-0.008239530396	-516.2	-0.01945061729
-450.65	0.01409381003	-516.15	0.02377161866
-450.6	0.03209381575	-516.1	0.007216057848
-450.55	0.02876048136	-516.05	-0.02478395232
-450.5	-0.00501730715	-516	-0.01811728353
-450.45	-0.008906197274	-515.95	-0.003339501061
-450.4	0.008871586152	-515.9	-0.01956172844
-450.35	0.00676047437	-515.85	0.01043828109
-450.3	0.01098269793	-515.8	-0.007561724625
-450.25	-0.01357286542	-515.75	-0.02611728608
-450.2	-0.02435064663	-515.7	-0.02022839532
-450.15	0.005427140613	-515.65	0.009549391923
-450.1	-0.02057286765	-515.6	-0.02633950837
-450.05	0.008204919274	-515.55	0.01832717249
-450	0.003649362271	-515.5	0.01577161612
-449.95	0.01653825525	-515.45	-0.02889506474
-449.9	0.004204918003	-515.4	-0.0113395036
-449.85	-0.02168397911	-515.35	-0.03067284308
-449.8	0.01220492054	-515.3	-0.02267284054
-449.75	-0.007572863517	-515.25	0.01154939256
-449.7	0.04242715237	-515.2	0.007216057848
-449.65	-0.02690620299	-515.15	-0.0002283889615
-449.6	-0.05057287718	-515.1	-0.004450612525
-449.55	0.0004271390246	-515.05	-0.01745061666
-449.5	0.03353826066	-515	-0.04645062587
-449.45	-0.001128417025	-514.95	0.0241049521
-449.4	0.006871585517	-514.9	-0.03156173225
-449.35	0.03809381766	-514.85	-0.02367284086
-449.3	-0.0003506390003	-514.8	-0.02933950932
-449.25	0.02809381448	-514.75	-0.01256172621
-449.2	0.02676048073	-514.7	0.001993833967
-449.15	0.0152049215	-514.65	-0.02022839532
-449.1	0.03964937371	-514.6	-0.01278394851
-449.05	0.01864936704	-514.55	0.0212160623
-449	-0.03979509598	-514.5	-0.003895056793
-448.95	0.03409381639	-514.45	-0.02300617398
-448.9	-0.01035064218	-514.4	-0.03878395677
-448.85	-0.0005728612931	-514.35	-0.00400616794
-448.8	0.02531603582	-514.3	-0.01567283831
-448.75	0.02753825875	-514.25	0.03121606547
-448.7	0.0003160278782	-514.2	-0.02978395391
-448.65	-0.006683974346	-514.15	-0.04000617938
-448.6	0.02053825653	-514.1	0.01299383746
-448.55	0.05120493294	-514.05	0.01532717154
-448.5	-0.02868398134	-514	0.00966050307
-448.45	0.05576048994	-513.95	-0.003561723354
-448.4	-0.01479508803	-513.9	-0.01589506061
-448.35	-0.03379509407	-513.85	-0.01345061539
-448.3	-0.02757286987	-513.8	-0.06133951949
-448.25	-0.02023953421	-513.75	-0.001783945011
-448.2	0.01120492023	-513.7	0.008993836191
-448.15	0.02564936926	-513.65	-0.006006168575
-448.1	0.01776047787	-513.6	0.001438278235
-448.05	-0.02268397943	-513.55	-0.02945062047
-448	0.02264936831	-513.5	0.02099384
-447.95	0.02353825748	-513.45	-0.01522839373
-447.9	0.01309380972	-513.4	-0.006117279722
-447.85	-0.006461752053	-513.35	-0.008228391503
-447.8	-0.01546175491	-513.3	-0.00956172526
-447.75	0.04076048517	-513.25	-0.01345061539
-447.7	0.01176047596	-513.2	0.01710494988
-447.65	0.0338715941	-513.15	-0.0098950587
-447.6	-0.0204617565	-513.1	-0.02122839563
-447.55	-0.02435064663	-513.05	-0.01200617048
-447.5	-0.009683975299	-513	-0.01211728163
-447.45	-0.00190619505	-512.95	-0.03178395454
-447.4	0.004538251442	-512.9	0.0303271763
-447.35	0.01598269952	-512.85	0.03066050974
-447.3	0.01064936449	-512.8	0.01654939415
-447.25	-0.0002395278539	-512.75	-0.01189505934
-447.2	0.0166493664	-512.7	0.003882723456
-447.15	0.01409381003	-512.65	-0.0175617278
-447.1	0.02642714729	-512.6	0.001771611674
-447.05	0.01776047787	-512.55	-0.02056172876
-447	-0.01990620077	-512.5	0.02099384
-446.95	-0.03012842624	-512.45	-0.005339501697
-446.9	0.01420492118	-512.4	0.03743828967
-446.85	-0.006128418614	-512.35	-0.008006169211
-446.8	-0.01312842084	-512.3	0.0001049444778
-446.75	-0.001683972757	-512.25	0.03466051101
-446.7	0.02931603709	-512.2	0.00932716963
-446.65	-0.004572862564	-512.15	0.01177161485
-446.6	0.03476048327	-512.1	-0.01400617112
-446.55	0.04231604122	-512.05	-0.0175617278
-446.5	0.02109381226	-512	0.01777161676
-446.45	-0.01501731033	-511.95	0.004327168042
-446.4	-0.03423953866	-511.9	0.00221605626
-446.35	0.000538250171	-511.85	0.02854939796
-446.3	-0.01068397562	-511.8	-0.02422839659
-446.25	-0.04579509788	-511.75	-0.007006168893
-446.2	-0.02068397879	-511.7	0.006327168677
-446.15	-0.0065728632	-511.65	0.05543829539
-446.1	0.02864937021	-511.6	-0.004228390232
-446.05	-0.02023953421	-511.55	0.004327168042
-446	-0.01435064345	-511.5	0.01843828364
-445.95	-0.01623953294	-511.45	-0.006339502014
-445.9	-0.03368398293	-511.4	-0.0314506211
-445.85	-0.04835065425	-511.35	-0.02267284054
-445.8	0.009316030738	-511.3	-0.02756173098
-445.75	0.006538252078	-511.25	-0.01178394819
-445.7	-0.02968398165	-511.2	-0.01311728195
-445.65	-0.008795086128	-511.15	0.008327169313
-445.6	-0.03635065044	-511.1	-0.01689506092
-445.55	-0.02690620299	-511.05	-0.0130061708
-445.5	0.0322049269	-511	0.016438283
-445.45	0.03764937307	-510.95	-0.007672835771
-445.4	0.01220492054	-510.9	-0.02222839595
-445.35	-0.05012843259	-510.85	-0.02045061761
-445.3	-0.00623952976	-510.8	0.02466050784
-445.25	-0.02990620395	-510.75	0.05410496164
-445.2	0.008760475006	-510.7	0.0181049502
-445.15	-0.02446175777	-510.65	-0.01045061443
-445.1	0.02776048104	-510.6	-0.0006728335471
-445.05	0.005204918321	-510.55	-0.01989506188
-445	-0.01435064345	-510.5	-0.01711728322
-444.95	0.007871585835	-510.45	-0.02167284022
-444.9	0.004982696028	-510.4	-0.00522839055
-444.85	0.03776048422	-510.35	-0.02478395232
-444.8	-0.01346175428	-510.3	-0.004339501379
-444.75	-0.01168397593	-510.25	-0.001117278133
-444.7	-0.0266839807	-510.2	0.01121605912
-444.65	0.04631604249	-510.15	0.00343827887
-444.6	0.04476048644	-510.1	-0.0376728453
-444.55	0.01153825367	-510.05	-0.00245061189
-444.5	-0.04890620998	-510	0.0147716158
-444.45	0.03231603805	-509.95	-0.006450613161
-444.4	0.01898270048	-509.9	-0.007006168893
-444.35	0.03376048295	-509.85	-0.03956173479
-444.3	0.001871583928	-509.8	0.0008827225027
-444.25	0.01087158679	-509.75	-0.01033950329
-444.2	-0.009906197592	-509.7	-0.004561723672
-444.15	-0.003128417661	-509.65	-0.04033951282
-444.1	0.02153825684	-509.6	-0.01711728322
-444.05	-0.03090620426	-509.55	-0.0002283889615
-444	-0.01635064408	-509.5	-0.02278395168
-443.95	-0.02723953643	-509.45	0.01621606071
-443.9	0.004649362588	-509.4	-0.0206728399
-443.85	0.05309382243	-509.35	0.03977162375
-443.8	-0.03323953834	-509.3	-0.01411728226
-443.75	-0.0034617511	-509.25	0.001216055942
-443.7	-0.005795085175	-509.2	0.01921606166
-443.65	-0.02423953548	-509.15	-0.004672834818
-443.6	0.03153826002	-509.1	0.0382160677
-443.55	0.04642715364	-509.05	-0.008895058382
-443.5	-0.0003506390003	-509	-0.02567284149
-443.45	0.01376047659	-508.95	0.001993833967
-443.4	-0.01601731065	-508.9	0.0003271667706
-443.35	-0.01346175428	-508.85	0.01132717027
-443.3	-0.03268398261	-508.8	0.01743828332
-443.25	-0.02146175682	-508.75	0.008993836191
-443.2	0.00242713966	-508.7	-0.003450612208
-443.15	-0.005683974028	-508.65	0.04843829317
-443.1	-0.01101730906	-508.6	0.0005493890635
-443.05	0.03720492849	-508.55	0.04199384668
-443	-0.01701731096	-508.5	-0.002228389597
-442.95	-0.008350641542	-508.45	-0.005672835136
-442.9	-0.007239530078	-508.4	0.01254939288
-442.85	-0.01701731096	-508.35	0.04688273712
-442.8	-0.02657286955	-508.3	-0.01200617048
-442.75	-0.03757287305	-508.25	0.01732717217
-442.7	-0.008461752689	-508.2	-0.0144506157
-442.65	-0.01812842243	-508.15	0.005993835238
-442.6	-0.01546175491	-508.1	-0.004561723672
-442.55	0.003204917685	-508.05	-0.03678395613
-442.5	0.006649363224	-508	-0.01278394851
-442.45	-0.03635065044	-507.95	0.007216057848
-442.4	-0.008239530396	-507.9	-0.004450612525
-442.35	-0.001350639318	-507.85	-0.008228391503
-442.3	0.01676047755	-507.8	0.02666050847
-442.25	0.007871585835	-507.75	0.02688273076
-442.2	0.006649363224	-507.7	0.01288272632
-442.15	0.00242713966	-507.65	0.02199384032
-442.1	-0.02090620109	-507.6	0.002882723138
-442.05	0.01242714284	-507.55	-0.02633950837
-442	-0.04279509693	-507.5	0.01043828109
-441.95	-0.01790620013	-507.45	-0.03045062079
-441.9	-0.02257286828	-507.4	-0.008450613796
-441.85	-0.01579508835	-507.35	0.00221605626
-441.8	-0.02912842592	-507.3	0.04499384763
-441.75	-0.02423953548	-507.25	0.02332717408
-441.7	-0.02557286924	-507.2	-0.001339500426
-441.65	-0.01390619886	-507.15	-0.007783946918
-441.6	0.007427141249	-507.1	-0.02678395295
-441.55	0.00709380781	-507.05	-0.007117280039
-441.5	0.003093806539	-507	0.008216058166
-441.45	-0.00779508581	-506.95	0.01299383746
-441.4	0.03864937339	-506.9	-0.04433951409
-441.35	-0.02490620236	-506.85	-0.00089505584
-441.3	-0.009906197592	-506.8	0.001104944796
-441.25	-0.0003506390003	-506.75	0.008993836191
-441.2	-0.01768397784	-506.7	-0.001339500426
-441.15	-0.01001730874	-506.65	0.06088274157
-441.1	-0.006683974346	-506.6	0.008771613898
-441.05	0.002871584246	-506.55	-0.03367284403
-441	-0.02635064726	-506.5	-0.00522839055
-440.95	0.02898270365	-506.45	0.0367716228
-440.9	0.004316029149	-506.4	0.03243828808
-440.85	0.03087159314	-506.35	-0.005672835136
-440.8	-0.05035065489	-506.3	0.00499383492
-440.75	-0.02001731192	-506.25	0.01488272695
-440.7	-0.01223953167	-506.2	-0.001006166986
-440.65	0.03087159314	-506.15	-0.01645061634
-440.6	-0.03190620458	-506.1	-0.03945062365
-440.55	0.03098270429	-506.05	0.004882723774
-440.5	0.01253825398	-506	0.004660501481
-440.45	-0.0204617565	-505.95	0.01688272759
-440.4	-0.02279509058	-505.9	0.02610495274
-440.35	-0.01557286606	-505.85	0.01532717154
-440.3	-0.01757286669	-505.8	-0.005117279404
-440.25	0.035316039	-505.75	-0.050339516
-440.2	-0.002239528489	-505.7	0.002771611992
-440.15	-0.01690619982	-505.65	0.02077161771
-440.1	0.01142714252	-505.6	0.0001049444778
-440.05	0.002538250807	-505.55	0.04199384668
-440	-0.005572862882	-505.5	-0.01833950583
-439.95	0.00398269571	-505.45	0.03099384318
-439.9	0.04542715332	-505.4	0.007438280141
-439.85	-0.01557286606	-505.35	-0.02056172876
-439.8	-0.03179509344	-505.3	0.0274382865
-439.75	-0.001461750464	-505.25	0.001327167088
-439.7	-0.000795083586	-505.2	-0.0407839574
-439.65	0.02753825875	-505.15	0.03354939955
-439.6	0.000538250171	-505.1	0.005216057213
-439.55	0.01920492277	-505.05	-0.01000616985
-439.5	0.01198269825	-505	0.01921606166
-439.45	0.005093807174	-504.95	0.0272160642
-439.4	-0.03579509471	-504.9	0.01077161453
-439.35	-0.02701731414	-504.85	0.01277161517
-439.3	0.00676047437	-504.8	0.009104947338
-439.25	0.02209381258	-504.75	0.0149938381
-439.2	0.02242714602	-504.7	0.0002160556242
-439.15	0.01187158711	-504.65	0.04154940209
-439.1	0.01231603169	-504.6	0.01121605912
-439.05	-0.04035065171	-504.55	-0.01833950583
-439	-0.01068397562	-504.5	-0.02578395264
-438.95	-0.002017306197	-504.45	0.02499384128
-438.9	-0.03301731605	-504.4	-0.03089506537
-438.85	-0.01435064345	-504.35	-0.003561723354
-438.8	-0.03723953961	-504.3	-0.01733950551
-438.75	0.002204917367	-504.25	0.01232717058
-438.7	0.006538252078	-504.2	-0.0316728434
-438.65	-0.001795083904	-504.15	0.01132717027
-438.6	-0.02268397943	-504.1	0.005549390652
-438.55	-0.04123954088	-504.05	0.03077162089
-438.5	0.001649361635	-504	-0.03333951059
-438.45	-0.03090620426	-503.95	0.0178827279
-438.4	0.007316030102	-503.9	0.04332718043
-438.35	-0.003350639954	-503.85	0.0305493986
-438.3	0.0009826947567	-503.8	0.002660500845
-438.25	-0.03401731636	-503.75	0.0212160623
-438.2	-0.01335064313	-503.7	0.01988272854
-438.15	0.01553825494	-503.65	-0.02845062015
-438.1	-0.008795086128	-503.6	-0.02489506347
-438.05	-0.00623952976	-503.55	-0.02800617557
-438	-0.02035064536	-503.5	-0.03256173257
-437.95	-0.02712842529	-503.45	-0.0098950587
-437.9	-0.005906196321	-503.4	-0.01722839436
-437.85	-0.003795084539	-503.35	-0.003117278768
-437.8	-0.0250173135	-503.3	0.002104945113
-437.75	-0.005683974028	-503.25	0.02921606484
-437.7	-0.00190619505	-503.2	0.01877161708
-437.65	0.01887158933	-503.15	-0.00089505584
-437.6	-0.01990620077	-503.1	-0.01878395041
-437.55	-0.03590620585	-503.05	0.005104946067
-437.5	0.01776047787	-503	0.01321605975
-437.45	0.03598270588	-502.95	0.00932716963
-437.4	0.004538251442	-502.9	0.03577162248
-437.35	-0.04523954215	-502.85	0.01288272632
-437.3	-0.00501730715	-502.8	0.006216057531
-437.25	-0.01746175555	-502.75	0.03154939891
-437.2	0.01853825589	-502.7	-0.01045061443
-437.15	-0.001795083904	-502.65	0.0489938489
-437.1	-0.07357288449	-502.6	0.01977161739
-437.05	-0.03135064885	-502.55	-0.02445061888
-437	-0.0001284167075	-502.5	0.01677161644
-436.95	-0.01457286574	-502.45	0.009438280777
-436.9	-0.02468398007	-502.4	-0.01733950551
-436.85	0.03776048422	-502.35	0.02532717471
-436.8	-0.03401731636	-502.3	-0.01500617143
-436.75	0.003316028831	-502.25	0.01043828109
-436.7	-0.01323953198	-502.2	0.02899384255
-436.65	0.01131603137	-502.15	-0.006450613161
-436.6	0.02064936767	-502.1	0.01766050561
-436.55	0.006649363224	-502.05	0.03588273362
-436.5	-0.05135065521	-502	0.03599384477
-436.45	0.002982695392	-501.95	0.03243828808
-436.4	-0.01935064504	-501.9	0.01266050402
-436.35	-0.02001731192	-501.85	-0.02367284086
-436.3	-0.01379508772	-501.8	0.02788273108
-436.25	-0.005795085175	-501.75	0.0002160556242
-436.2	-0.03512842783	-501.7	-0.01256172621
-436.15	-0.01801731128	-501.65	0.02377161866
-436.1	-0.02779509217	-501.6	-0.007006168893
-436.05	0.00242713966	-501.55	-0.02478395232
-436	-0.02157286797	-501.5	0.01610494956
-435.95	-0.01779508899	-501.45	0.0147716158
-435.9	-0.04779509852	-501.4	0.02921606484
-435.85	-0.005906196321	-501.35	0.03577162248
-435.8	0.005427140613	-501.3	0.02977162057
-435.75	-0.006128418614	-501.25	0.03377162184
-435.7	0.04164937435	-501.2	0.004549390334
-435.65	-0.03823953993	-501.15	0.01832717249
-435.6	-0.007128418932	-501.1	0.02710495306
-435.55	0.02787159219	-501.05	-0.005895057429
-435.5	-0.01123953135	-501	0.01088272568
-435.45	-0.040572874	-500.95	-0.01211728163
-435.4	-0.02157286797	-500.9	-0.01356172653
-435.35	-0.01679508867	-500.85	0.01554939383
-435.3	-0.05390621157	-500.8	0.0149938381
-435.25	0.0212049234	-500.75	-0.03022839849
-435.2	-0.01835064472	-500.7	0.05799385176
-435.15	-0.001795083904	-500.65	0.03532717789
-435.1	-0.01090619791	-500.6	0.0272160642
-435.05	-0.01790620013	-500.55	-0.0007839446935
-435	-0.001239528172	-500.5	0.005549390652
-434.95	0.01587158838	-500.45	-0.001228389279
-434.9	-0.003350639954	-500.4	0.00221605626
-434.85	-0.005239529443	-500.35	0.01066050339
-434.8	-0.01301730969	-500.3	-0.02011728417
-434.75	-0.03923954025	-500.25	0.01366050434
-434.7	-0.03190620458	-500.2	0.02110495115
-434.65	-0.02912842592	-500.15	0.03832717885
-434.6	-0.03823953993	-500.1	0.0009938336491
-434.55	-0.01435064345	-500.05	0.02254939605
-434.5	0.003538251124	-500	0.03866051228
-434.45	0.01576047723	-499.95	-0.02078395105
-434.4	-0.01623953294	-499.9	0.00932716963
-434.35	-0.01835064472	-499.85	-0.01278394851
-434.3	0.02520492468	-499.8	0.01677161644
-434.25	0.01742714443	-499.75	0.02366050752
-434.2	-0.003683973393	-499.7	0.03688273394
-434.15	-0.006906196639	-499.65	0.02010495083
-434.1	-0.01146175364	-499.6	0.01488272695
-434.05	-0.0142395323	-499.55	-0.014672838
-434	0.001871583928	-499.5	0.005438279506
-433.95	-0.01457286574	-499.45	0.01043828109
-433.9	-0.006683974346	-499.4	0.006104946384
-433.85	0.000538250171	-499.35	-0.006561724307
-433.8	0.0002049167318	-499.3	0.01932717281
-433.75	-0.04468398642	-499.25	0.03532717789
-433.7	0.0369827062	-499.2	0.0257716193
-433.65	0.02298270175	-499.15	0.04343829158
-433.6	-0.01835064472	-499.1	0.01199383714
-433.55	0.04042715173	-499.05	-0.01522839373
-433.5	0.009427141884	-499	-0.01389505997
-433.45	-0.009795086446	-498.95	0.02354939637
-433.4	0.03542715015	-498.9	0.000438277917
-433.35	-0.02335064631	-498.85	0.04066051292
-433.3	0.01298269857	-498.8	0.002771611992
-433.25	-0.01246175396	-498.75	0.03477162216
-433.2	-0.00623952976	-498.7	0.01243828173
-433.15	-0.01190619823	-498.65	0.006327168677
-433.1	0.01131603137	-498.6	-0.02445061888
-433.05	-0.02146175682	-498.55	0.02010495083
-433	0.04020492944	-498.5	0.01454939351
-432.95	0.01531603264	-498.45	0.03443828872
-432.9	0.01131603137	-498.4	0.0212160623
-432.85	-0.004239529125	-498.35	-0.001228389279
-432.8	-0.01623953294	-498.3	0.02310495179
-432.75	0.0104271422	-498.25	0.03921606802
-432.7	-0.006461752053	-498.2	0.01699383873
-432.65	-0.01779508899	-498.15	0.01310494861
-432.6	-0.003906195686	-498.1	0.005660501799
-432.55	-0.01557286606	-498.05	0.01510494924
-432.5	0.01731603328	-498	0.02632717503
-432.45	-0.004572862564	-497.95	-0.01433950456
-432.4	-0.03646176159	-497.9	0.01032716995
-432.35	0.02420492436	-497.85	-0.01989506188
-432.3	0.003538251124	-497.8	0.04310495814
-432.25	-0.04112842974	-497.75	-0.01633950519
-432.2	-0.01912842274	-497.7	0.03077162089
-432.15	-0.02279509058	-497.65	0.03121606547
-432.1	0.02776048104	-497.6	0.01154939256
-432.05	-0.00190619505	-497.55	-0.005450612843
-432	-0.02268397943	-497.5	0.0504382938
-431.95	-0.008461752689	-497.45	0.01988272854
-431.9	0.0120938094	-497.4	-0.01900617271
-431.85	0.01476047691	-497.35	0.007327168995
-431.8	-0.008683974982	-497.3	0.01121605912
-431.75	-0.02112842338	-497.25	0.009882725362
-431.7	0.001093805903	-497.2	0.009882725362
-431.65	0.03598270588	-497.15	-0.01511728258
-431.6	-0.005572862882	-497.1	0.02366050752
-431.55	-0.03390620522	-497.05	0.02143828459
-431.5	0.01876047818	-497	0.01843828364
-431.45	0.003760473417	-496.95	0.02166050688
-431.4	0.0008715836103	-496.9	0.007660502434
-431.35	0.0009826947567	-496.85	0.01532717154
-431.3	-0.01201730937	-496.8	0.005771612945
-431.25	-0.0376839842	-496.75	0.007438280141
-431.2	-0.04090620744	-496.7	0.01910495051
-431.15	-0.03823953993	-496.65	-0.0002283889615
-431.1	-0.01779508899	-496.6	0.01888272822
-431.05	-0.01101730906	-496.55	0.0002160556242
-431	-0.03035064853	-496.5	-0.005783946282
-430.95	-0.04835065425	-496.45	0.008216058166
-430.9	0.01820492245	-496.4	0.009771614216
-430.85	0.02198270143	-496.35	-6.17E-06
-430.8	-0.01001730874	-496.3	0.007771613581
-430.75	-0.04212843005	-496.25	0.02899384255
-430.7	0.01187158711	-496.2	-0.02167284022
-430.65	-0.02335064631	-496.15	0.04510495878
-430.6	-0.01190619823	-496.1	-0.01189505934
-430.55	0.001538250489	-496.05	-0.006561724307
-430.5	-0.01923953389	-496	0.006104946384
-430.45	-0.02490620236	-495.95	0.01588272727
-430.4	-0.001683972757	-495.9	-0.03533951123
-430.35	-0.03657287273	-495.85	-0.002783945329
-430.3	-0.01223953167	-495.8	-0.01522839373
-430.25	0.01220492054	-495.75	0.02666050847
-430.2	-0.01690619982	-495.7	-0.0002283889615
-430.15	-0.01435064345	-495.65	-0.004895057111
-430.1	-0.0004617501467	-495.6	-0.008117280357
-430.05	0.05264937784	-495.55	0.02932717599
-430	-0.04190620776	-495.5	0.05077162724
-429.95	-0.002683973075	-495.45	0.02954939828
-429.9	0.006093807492	-495.4	0.02388272981
-429.85	0.03131603773	-495.35	-0.005117279404
-429.8	0.01409381003	-495.3	-0.004561723672
-429.75	0.01609381067	-495.25	0.04299384699
-429.7	-0.01057286447	-495.2	-0.001339500426
-429.65	-0.0142395323	-495.15	0.0147716158
-429.6	0.03442714983	-495.1	0.0288827314
-429.55	0.005871585199	-495.05	0.003882723456
-429.5	0.02920492595	-495	-0.02311728512
-429.45	0.05631604567	-494.95	0.03021606516
-429.4	0.07531605171	-494.9	0.001549389381
-429.35	0.01142714252	-494.85	0.01154939256
-429.3	0.01720492213	-494.8	0.02310495179
-429.25	0.01031603106	-494.75	0.004216056895
-429.2	0.03720492849	-494.7	0.01210494829
-429.15	-0.01679508867	-494.65	0.009104947338
-429.1	-0.04301731922	-494.6	0.02366050752
-429.05	-0.001128417025	-494.55	0.006104946384
-429	-0.03357287178	-494.5	0.01743828332
-428.95	0.05664937911	-494.45	0.02443828554
-428.9	-0.01168397593	-494.4	0.006327168677
-428.85	0.0274271476	-494.35	0.02421606325
-428.8	-0.03068398197	-494.3	-0.0067839466
-428.75	-0.01023953103	-494.25	0.004882723774
-428.7	-0.04979509916	-494.2	-0.02889506474
-428.65	-0.004461751418	-494.15	-0.03389506633
-428.6	-0.04290620808	-494.1	-0.00089505584
-428.55	-0.02846175904	-494.05	-0.0177839501
-428.5	-0.02346175745	-494	-0.01622839405
-428.45	-0.06701732685	-493.95	0.04421606961
-428.4	-0.01223953167	-493.9	0.003327167724
-428.35	0.01253825398	-493.85	-0.02722839754
-428.3	-0.01468397689	-493.8	0.01366050434
-428.25	0.01876047818	-493.75	0.03099384318
-428.2	0.005204918321	-493.7	-0.01956172844
-428.15	-0.005572862882	-493.65	0.008549391605
-428.1	0.001316028196	-493.6	0.047549404
-428.05	-0.006128418614	-493.55	-0.03545062238
-428	-0.03979509598	-493.5	-0.03389506633
-427.95	0.009204919592	-493.45	-0.003339501061
-427.9	0.01164936481	-493.4	0.008549391605
-427.85	0.01364936545	-493.35	0.03466051101
-427.8	-0.01235064281	-493.3	0.02221606261
-427.75	-0.001128417025	-493.25	0.02632717503
-427.7	-0.008795086128	-493.2	0.007771613581
-427.65	0.02231603487	-493.15	0.03954940146
-427.6	-0.03246176031	-493.1	-0.003561723354
-427.55	0.004982696028	-493.05	-0.01678394978
-427.5	0.02309381289	-493	-0.02245061824
-427.45	0.001427139342	-492.95	-0.04011729052
-427.4	-0.0159061995	-492.9	-0.008450613796
-427.35	-0.006350640907	-492.85	0.02566050815
-427.3	0.0183160336	-492.8	-0.02667284181
-427.25	-0.03468398324	-492.75	-0.004117279086
-427.2	-0.00779508581	-492.7	-0.04400618065
-427.15	0.0004271390246	-492.65	0.01177161485
-427.1	-0.02657286955	-492.6	0.002882723138
-427.05	0.002538250807	-492.55	-0.005117279404
-427	0.0007604724639	-492.5	0.02366050752
-426.95	0.00831603042	-492.45	-0.004672834818
-426.9	0.02731603646	-492.4	0.007882724727
-426.85	-0.0113506425	-492.35	0.008216058166
-426.8	-0.01523953262	-492.3	-0.02467284117
-426.75	-0.003572862246	-492.25	-0.01978395073
-426.7	-0.007572863517	-492.2	-0.01189505934
-426.65	0.00398269571	-492.15	0.0336605107
-426.6	-0.01846175587	-492.1	-0.01967283958
-426.55	-0.01635064408	-492.05	0.0444382919
-426.5	-0.0252395358	-492	-0.01222839277
-426.45	-0.02235064599	-491.95	0.01621606071
-426.4	-0.01023953103	-491.9	0.005327168359
-426.35	-0.01223953167	-491.85	-0.00833950265
-426.3	-0.0281284256	-491.8	0.001104944796
-426.25	0.02198270143	-491.75	-0.008783947236
-426.2	0.0243160355	-491.7	0.02310495179
-426.15	-0.03701731732	-491.65	-0.01978395073
-426.1	0.01153825367	-491.6	-0.0254506192
-426.05	0.00398269571	-491.55	-0.008783947236
-426	0.03731603963	-491.5	0.003549390017
-425.95	0.009204919592	-491.45	0.011882726
-425.9	0.04087159632	-491.4	0.01054939224
-425.85	-0.02512842465	-491.35	0.02521606357
-425.8	0.02176047914	-491.3	0.02154939574
-425.75	0.01398269889	-491.25	0.01432717122
-425.7	0.00709380781	-491.2	-0.01178394819
-425.65	-0.02690620299	-491.15	-0.01933950615
-425.6	-0.004239529125	-491.1	-0.04111729084
-425.55	-0.009239530714	-491.05	0.03388273299
-425.5	-0.002683973075	-491	-0.0175617278
-425.45	-0.002906195368	-490.95	0.01277161517
-425.4	-0.004572862564	-490.9	-0.04511729211
-425.35	-0.005572862882	-490.85	-0.01889506156
-425.3	0.0009826947567	-490.8	-0.005450612843
-425.25	-0.002350639636	-490.75	-0.03089506537
-425.2	0.02498270238	-490.7	-0.01311728195
-425.15	0.002538250807	-490.65	-0.01722839436
-425.1	-0.005128418296	-490.6	-0.01889506156
-425.05	0.05287160013	-490.55	-0.01289505965
-425	-0.008906197274	-490.5	-0.01233950392
-424.95	0.01064936449	-490.45	-0.03567284467
-424.9	0.006204918638	-490.4	-0.01256172621
-424.85	0.00676047437	-490.35	-0.01033950329
-424.8	-0.01535064377	-490.3	-0.003561723354
-424.75	0.01142714252	-490.25	0.008882725045
-424.7	0.01387158774	-490.2	-0.01178394819
-424.65	0.009316030738	-490.15	-0.0098950587
-424.6	-0.03023953739	-490.1	-0.009339502968
-424.55	-0.03890620681	-490.05	0.03588273362
-424.5	-0.0065728632	-490	0.01454939351
-424.45	-0.005795085175	-489.95	0.01999383969
-424.4	0.008538252713	-489.9	0.004660501481
-424.35	-0.02990620395	-489.85	0.02554939701
-424.3	0.006093807492	-489.8	-0.01356172653
-424.25	-0.005350640589	-489.75	-0.01545061602
-424.2	0.006538252078	-489.7	0.002771611992
-424.15	-0.02168397911	-489.65	0.00499383492
-424.1	-0.007128418932	-489.6	0.01588272727
-424.05	-0.01923953389	-489.55	-0.02078395105
-424	-0.006795085492	-489.5	-0.014672838
-423.95	0.008427141567	-489.45	-0.02556173034
-423.9	0.03598270588	-489.4	0.01299383746
-423.85	0.05476048962	-489.35	-0.001672833865
-423.8	0.01264936513	-489.3	-0.03111728767
-423.75	-0.02946175936	-489.25	-0.01978395073
-423.7	-0.0159061995	-489.2	-0.03411728862
-423.65	0.01098269793	-489.15	-0.01045061443
-423.6	-0.008461752689	-489.1	-0.06200618637
-423.55	-0.03001731509	-489.05	-0.0177839501
-423.5	0.03598270588	-489	0.01243828173
-423.45	-0.007128418932	-488.95	-0.03200617684
-423.4	-0.02635064726	-488.9	-0.001228389279
-423.35	0.002204917367	-488.85	-0.03156173225
-423.3	0.01020491991	-488.8	-0.03200617684
-423.25	0.01220492054	-488.75	-0.02289506283
-423.2	-0.01712842211	-488.7	-0.01811728353
-423.15	0.008093808127	-488.65	-0.04456173638
-423.1	0.03620492817	-488.6	0.01421606007
-423.05	0.02364936863	-488.55	-0.02011728417
-423	0.02998270397	-488.5	0.01177161485
-422.95	0.0009826947567	-488.45	-0.02011728417
-422.9	0.01609381067	-488.4	-0.006450613161
-422.85	-0.001017305879	-488.35	-0.02911728703
-422.8	-0.02901731478	-488.3	-0.03556173352
-422.75	-0.03623953929	-488.25	0.02021606198
-422.7	0.007538252395	-488.2	-0.02033950646
-422.65	-0.01323953198	-488.15	-0.003228389915
-422.6	0.0003160278782	-488.1	0.0008827225027
-422.55	-0.02079508994	-488.05	0.02466050784
-422.5	0.01242714284	-488	0.02566050815
-422.45	-0.03179509344	-487.95	-0.005450612843
-422.4	0.03242714919	-487.9	0.01932717281
-422.35	0.007760474688	-487.85	-0.002117278451
-422.3	0.0007604724639	-487.8	-0.02867284244
-422.25	-0.01490619918	-487.75	-0.005895057429
-422.2	-0.02446175777	-487.7	-0.002006167304
-422.15	0.004538251442	-487.65	0.01932717281
-422.1	-0.005795085175	-487.6	0.01966050625
-422.05	0.002649361953	-487.55	-0.02056172876
-422	-0.02090620109	-487.5	0.03277162152
-421.95	0.03353826066	-487.45	-0.002117278451
-421.9	-0.0004617501467	-487.4	-0.01689506092
-421.85	-0.04979509916	-487.35	-0.02433950773
-421.8	-0.002350639636	-487.3	-0.009006169528
-421.75	-0.03568398356	-487.25	0.02043828427
-421.7	-0.01335064313	-487.2	-0.02289506283
-421.65	-0.01557286606	-487.15	-0.01200617048
-421.6	0.02064936767	-487.1	0.02854939796
-421.55	0.01453825462	-487.05	0.03832717885
-421.5	0.002093806221	-487	0.03766051197
-421.45	0.01576047723	-486.95	-0.00089505584
-421.4	-0.04235065235	-486.9	0.01132717027
-421.35	-0.02701731414	-486.85	-0.01967283958
-421.3	-0.02579509153	-486.8	-0.004228390232
-421.25	-0.005128418296	-486.75	-0.01122839246
-421.2	-0.03879509566	-486.7	-0.004339501379
-421.15	-0.008239530396	-486.65	-0.003895056793
-421.1	-0.008128419249	-486.6	0.004104945749
-421.05	-0.02646175841	-486.55	-0.0285617313
-421	-0.02701731414	-486.5	0.01132717027
-420.95	0.01220492054	-486.45	-0.01433950456
-420.9	0.006093807492	-486.4	0.01121605912
-420.85	-0.008239530396	-486.35	0.01566050498
-420.8	-0.00190619505	-486.3	-0.01122839246
-420.75	-0.001461750464	-486.25	0.008882725045
-420.7	-0.007017307785	-486.2	-0.008895058382
-420.65	0.01131603137	-486.15	-0.006672835454
-420.6	-0.01612842179	-486.1	-0.01233950392
-420.55	-0.02090620109	-486.05	-0.03678395613
-420.5	-0.009239530714	-486	0.004327168042
-420.45	-0.01801731128	-485.95	0.04188273553
-420.4	0.01642714411	-485.9	0.007882724727
-420.35	0.005982696345	-485.85	0.002438278553
-420.3	-0.0190173116	-485.8	0.009993836509
-420.25	-0.02657286955	-485.75	-0.02756173098
-420.2	0.009316030738	-485.7	-0.01489506029
-420.15	0.0212049234	-485.65	-0.04822840421
-420.1	0.006427140931	-485.6	0.04477162534
-420.05	-0.0127950874	-485.55	-0.008672836089
-420	0.02398270206	-485.5	0.00966050307
-419.95	-0.01246175396	-485.45	0.006438279824
-419.9	-0.0003506390003	-485.4	0.02499384128
-419.85	-0.0034617511	-485.35	-0.001006166986
-419.8	0.02098270111	-485.3	-0.001117278133
-419.75	0.01587158838	-485.25	0.001216055942
-419.7	-0.03001731509	-485.2	0.01054939224
-419.65	-0.02246175714	-485.15	0.00654939097
-419.6	-0.002461750782	-485.1	0.01043828109
-419.55	0.0446493753	-485.05	-0.02445061888
-419.5	0.05153826638	-485	0.02377161866
-419.45	-0.008239530396	-484.95	-0.02645061952
-419.4	0.01164936481	-484.9	0.02043828427
-419.35	-0.01457286574	-484.85	0.01766050561
-419.3	0.05076048835	-484.8	-0.01078394787
-419.25	0.02176047914	-484.75	-0.01478394914
-419.2	-0.0001284167075	-484.7	-0.004783945965
-419.15	-0.01690619982	-484.65	-6.17E-06
-419.1	0.02498270238	-484.6	-0.04033951282
-419.05	0.002093806221	-484.55	0.02666050847
-419	0.03487159441	-484.5	0.03454939987
-418.95	0.004538251442	-484.45	-0.02456173003
-418.9	0.0004271390246	-484.4	0.02821606452
-418.85	-0.0003506390003	-484.35	-0.01000616985
-418.8	0.004760473735	-484.3	0.002882723138
-418.75	0.02642714729	-484.25	-0.002006167304
-418.7	0.03353826066	-484.2	0.01521606039
-418.65	0.00831603042	-484.15	0.02510495242
-418.6	0.003871584564	-484.1	-0.03545062238
-418.55	-0.0190173116	-484.05	0.03588273362
-418.5	0.01009380876	-484	-0.01356172653
-418.45	-0.01490619918	-483.95	-0.001561722718
-418.4	-0.008017308103	-483.9	-0.00956172526
-418.35	-0.002017306197	-483.85	-0.01511728258
-418.3	0.007982696981	-483.8	-0.01400617112
-418.25	-0.05435065616	-483.75	0.04288273585
-418.2	-0.03012842624	-483.7	-0.03089506537
-418.15	-0.02601731382	-483.65	0.04666051483
-418.1	0.01642714411	-483.6	-0.02933950932
-418.05	-0.01357286542	-483.55	-0.01389505997
-418	-0.03135064885	-483.5	-0.0004506112543
-417.95	0.005649362906	-483.45	-0.0006728335471
-417.9	-0.01857286701	-483.4	0.01399383778
-417.85	0.01087158679	-483.35	-0.01045061443
-417.8	0.01798270016	-483.3	0.02921606484
-417.75	-0.0204617565	-483.25	-0.01845061697
-417.7	-0.0065728632	-483.2	-0.02767284213
-417.65	0.01931603392	-483.15	-0.009228391821
-417.6	-0.05279510011	-483.1	0.02310495179
-417.55	-0.0001284167075	-483.05	0.005771612945
-417.5	-0.01868397816	-483	0.0002160556242
-417.45	-0.04979509916	-482.95	0.02799384223
-417.4	-0.02890620363	-482.9	-0.02667284181
-417.35	-0.006461752053	-482.85	-0.05689507363
-417.3	-0.0113506425	-482.8	-0.01556172717
-417.25	-0.01668397752	-482.75	0.01166050371
-417.2	-0.008350641542	-482.7	-0.02289506283
-417.15	0.007316030102	-482.65	-0.02745061983
-417.1	-0.02690620299	-482.6	0.01766050561
-417.05	0.005649362906	-482.55	0.008771613898
-417	-0.02223953484	-482.5	0.00377161231
-416.95	-0.003239528807	-482.45	-0.02367284086
-416.9	0.001316028196	-482.4	-0.05400618383
-416.85	0.01109380908	-482.35	-0.05545062873
-416.8	0.01753825557	-482.3	-0.00956172526
-416.75	-0.01468397689	-482.25	-0.00089505584
-416.7	0.0243160355	-482.2	0.005104946067
-416.65	0.02098270111	-482.15	-0.02767284213
-416.6	0.007760474688	-482.1	-0.02078395105
-416.55	-0.01935064504	-482.05	-0.007339502332
-416.5	0.005871585199	-482	0.02010495083
-416.45	-0.04001731827	-481.95	-0.01267283736
-416.4	-0.03990620712	-481.9	-0.01500617143
-416.35	0.02776048104	-481.85	0.02388272981
-416.3	0.03931604027	-481.8	0.008993836191
-416.25	-0.02123953453	-481.75	-0.02178395137
-416.2	-0.002461750782	-481.7	-0.001117278133
-416.15	-0.02290620172	-481.65	-0.007006168893
-416.1	-0.003239528807	-481.6	0.02321606293
-416.05	0.030760482	-481.55	0.01443828237
-416	0.003204917685	-481.5	0.004216056895
-415.95	-0.0422395412	-481.45	0.0006605002099
-415.9	0.0135382543	-481.4	-0.002117278451
-415.85	0.004649362588	-481.35	-0.0098950587
-415.8	0.04753826511	-481.3	0.03154939891
-415.75	0.02064936767	-481.25	0.00932716963
-415.7	-0.002795084221	-481.2	0.01521606039
-415.65	-0.002795084221	-481.15	0.03254939923
-415.6	0.04720493167	-481.1	0.03910495687
-415.55	-1.73E-05	-481.05	-0.002672834183
-415.5	-0.00190619505	-481	0.04154940209
-415.45	-0.001795083904	-480.95	-0.004783945965
-415.4	-0.01523953262	-480.9	-0.001117278133
-415.35	0.003871584564	-480.85	-0.01489506029
-415.3	-0.01923953389	-480.8	0.01699383873
-415.25	-0.01723953326	-480.75	-0.001672833865
-415.2	0.008760475006	-480.7	-0.006006168575
-415.15	-0.0499062103	-480.65	-0.01956172844
-415.1	-0.03168398229	-480.6	0.02632717503
-415.05	-0.0001284167075	-480.55	0.005549390652
-415	0.002871584246	-480.5	0.0288827314
-414.95	0.01531603264	-480.45	-0.007561724625
-414.9	-0.01335064313	-480.4	0.02554939701
-414.85	0.005649362906	-480.35	0.0007716113563
-414.8	0.04142715205	-480.3	-0.03322839945
-414.75	-0.01479508803	-480.25	0.02277161835
-414.7	0.001427139342	-480.2	0.02554939701
-414.65	-0.02068397879	-480.15	0.01932717281
-414.6	-0.02112842338	-480.1	-0.007672835771
-414.55	0.02009381194	-480.05	-0.002672834183
-414.5	-0.01690619982	-480	-0.003895056793
-414.45	-0.000795083586	-479.95	-0.01522839373
-414.4	0.01587158838	-479.9	-0.009117280675
-414.35	0.01187158711	-479.85	-0.04733951504
-414.3	0.01476047691	-479.8	-0.01878395041
-414.25	-0.02090620109	-479.75	-0.008672836089
-414.2	0.0009826947567	-479.7	0.016438283
-414.15	0.0007604724639	-479.65	0.01743828332
-414.1	0.02731603646	-479.6	0.004771612627
-414.05	0.01853825589	-479.55	-0.01667283863
-414	-0.005350640589	-479.5	-0.007783946918
-413.95	0.01164936481	-479.45	-0.02733950869
-413.9	0.01298269857	-479.4	-0.001117278133
-413.85	-0.009239530714	-479.35	0.008993836191
-413.8	0.01376047659	-479.3	-0.0175617278
-413.75	-0.0004617501467	-479.25	-0.0410061797
-413.7	-0.01312842084	-479.2	0.03710495623
-413.65	0.002760473099	-479.15	-0.02056172876
-413.6	-0.007128418932	-479.1	-0.0006728335471
-413.55	0.007427141249	-479.05	-0.02445061888
-413.5	0.007316030102	-479	-0.05056173829
-413.45	-0.01501731033	-478.95	0.0008827225027
-413.4	-0.01012841988	-478.9	-0.003783945647
-413.35	0.02864937021	-478.85	-0.001783945011
-413.3	-0.01401731001	-478.8	-0.06022840803
-413.25	-0.006683974346	-478.75	-0.02556173034
-413.2	0.003760473417	-478.7	0.04043829063
-413.15	0.005982696345	-478.65	-0.04011729052
-413.1	-0.0127950874	-478.6	-0.03178395454
-413.05	-0.0001284167075	-478.55	0.011882726
-413	-0.008017308103	-478.5	-0.005339501697
-412.95	0.01064936449	-478.45	-0.01567283831
-412.9	0.007760474688	-478.4	-0.02422839659
-412.85	-0.01390619886	-478.35	-0.005672835136
-412.8	0.01164936481	-478.3	-0.01578394946
-412.75	0.006204918638	-478.25	-0.01845061697
-412.7	-0.03246176031	-478.2	-0.005783946282
-412.65	0.01887158933	-478.15	0.005993835238
-412.6	-0.008795086128	-478.1	-0.01511728258
-412.55	0.002982695392	-478.05	0.02788273108
-412.5	0.005427140613	-478	-0.0130061708
-412.45	0.01076047564	-477.95	-0.02267284054
-412.4	-0.01690619982	-477.9	0.01543828268
-412.35	0.03031603741	-477.85	-0.03222839913
-412.3	0.05142715523	-477.8	0.01710494988
-412.25	0.0259827027	-477.75	0.02632717503
-412.2	0.006538252078	-477.7	-0.01833950583
-412.15	0.0152049215	-477.65	0.0149938381
-412.1	0.03820492881	-477.6	-0.004783945965
-412.05	0.02131603455	-477.55	0.05321607246
-412	0.04076048517	-477.5	-0.02589506378
-411.95	0.004204918003	-477.45	-0.002228389597
-411.9	-0.01523953262	-477.4	-0.008228391503
-411.85	0.0008715836103	-477.35	-0.01267283736
-411.8	-0.005461751735	-477.3	-0.004895057111
-411.75	-0.01968397848	-477.25	-0.000117277815
-411.7	-0.008239530396	-477.2	-0.00833950265
-411.65	-0.02735064758	-477.15	0.003216056577
-411.6	0.009427141884	-477.1	-0.007006168893
-411.55	0.008427141567	-477.05	0.03854940114
-411.5	0.008538252713	-477	0.02088272886
-411.45	0.03998270715	-476.95	0.008882725045
-411.4	-0.01312842084	-476.9	-0.02433950773
-411.35	-0.01546175491	-476.85	-0.02089506219
-411.3	-0.02023953421	-476.8	0.001771611674
-411.25	-0.02157286797	-476.75	-0.00522839055
-411.2	-0.02323953516	-476.7	-0.050339516
-411.15	0.01531603264	-476.65	-0.02367284086
-411.1	-0.006795085492	-476.6	-0.05745062937
-411.05	0.0135382543	-476.55	0.01377161549
-411	-0.005572862882	-476.5	0.01766050561
-410.95	0.01653825525	-476.45	-0.04856173765
-410.9	-0.02035064536	-476.4	-0.01022839214
-410.85	0.01120492023	-476.35	-0.02111728449
-410.8	-0.02190620141	-476.3	-0.04956173797
-410.75	-0.02179509026	-476.25	0.003216056577
-410.7	0.0183160336	-476.2	-0.02100617334
-410.65	0.00398269571	-476.15	0.005104946067
-410.6	0.01687158869	-476.1	0.01877161708
-410.55	-0.003683973393	-476.05	0.00221605626
-410.5	-0.04157287432	-476	-0.01833950583
-410.45	0.01742714443	-475.95	-0.006672835454
-410.4	0.002538250807	-475.9	-0.023783952
-410.35	-0.009239530714	-475.85	-0.03889506791
-410.3	0.01376047659	-475.8	0.005882724091
-410.25	0.006538252078	-475.75	-0.01978395073
-410.2	-0.03001731509	-475.7	0.01377161549
-410.15	0.02187159028	-475.65	-0.005672835136
-410.1	0.0369827062	-475.6	0.01366050434
-410.05	-0.01290619855	-475.55	-0.03045062079
-410	0.05342715587	-475.5	-0.03811728989
-409.95	0.01120492023	-475.45	0.001327167088
-409.9	-0.001017305879	-475.4	-0.005339501697
-409.85	-0.01346175428	-475.35	-0.03133950996
-409.8	-0.01812842243	-475.3	-0.01178394819
-409.75	-0.01235064281	-475.25	-0.02222839595
-409.7	-0.005572862882	-475.2	-0.03445062206
-409.65	-0.00190619505	-475.15	0.001993833967
-409.6	0.004427140296	-475.1	-0.05678396249
-409.55	-0.02446175777	-475.05	0.007882724727
-409.5	-0.001683972757	-475	-0.01856172812
-409.45	-0.03346176063	-474.95	-0.02611728608
-409.4	0.01576047723	-474.9	0.01932717281
-409.35	0.02031603423	-474.85	-0.00089505584
-409.3	0.004982696028	-474.8	-0.02345061856
-409.25	0.01953825621	-474.75	-0.02456173003
-409.2	0.0006493613174	-474.7	-0.01833950583
-409.15	-0.009906197592	-474.65	-0.02156172907
-409.1	-0.004017306832	-474.6	-0.001561722718
-409.05	-0.02623953612	-474.55	-0.005339501697
-409	0.01187158711	-474.5	-0.02667284181
-408.95	0.03442714983	-474.45	0.01277161517
-408.9	0.003427139978	-474.4	0.02488273013
-408.85	-0.006128418614	-474.35	0.008438280459
-408.8	0.008093808127	-474.3	0.03266051038
-408.75	0.02631603614	-474.25	0.02843828681
-408.7	-0.03412842751	-474.2	0.002993834285
-408.65	-0.03846176222	-474.15	0.02443828554
-408.6	0.01964936735	-474.1	0.001104944796
-408.55	-0.01746175555	-474.05	-0.03811728989
-408.5	-0.008350641542	-474	-0.01167283704
-408.45	-0.01390619886	-473.95	-0.0007839446935
-408.4	-0.02446175777	-473.9	-0.01556172717
-408.35	0.02509381353	-473.85	-0.02867284244
-408.3	0.00709380781	-473.8	-0.01767283895
-408.25	0.01109380908	-473.75	0.02099384
-408.2	-0.01801731128	-473.7	0.0002160556242
-408.15	0.01742714443	-473.65	-0.04611729243
-408.1	-0.01701731096	-473.6	-0.02311728512
-408.05	-0.03401731636	-473.55	-0.04022840167
-408	0.02542714697	-473.5	0.016438283
-407.95	-0.05623954565	-473.45	-0.0113395036
-407.9	-0.01601731065	-473.4	-0.02356172971
-407.85	0.02876048136	-473.35	-0.05111729402
-407.8	-0.01579508835	-473.3	-0.02711728639
-407.75	-0.0111284202	-473.25	-0.03089506537
-407.7	0.0008715836103	-473.2	-0.03211728798
-407.65	0.04109381861	-473.15	0.01043828109
-407.6	0.04098270747	-473.1	-0.001450611572
-407.55	-0.0159061995	-473.05	0.004549390334
-407.5	-0.03401731636	-473	0.002327167406
-407.45	-0.006128418614	-472.95	-0.003783945647
-407.4	-0.001128417025	-472.9	-0.0362284004
-407.35	-0.04835065425	-472.85	0.02732717535
-407.3	0.01864936704	-472.8	0.01743828332
-407.25	-0.01679508867	-472.75	-0.001117278133
-407.2	-0.0204617565	-472.7	-0.03800617874
-407.15	0.02653825843	-472.65	-0.02989506505
-407.1	-0.02335064631	-472.6	0.02366050752
-407.05	-0.01257286511	-472.55	0.01343828205
-407	-0.05690621253	-472.5	0.005549390652
-406.95	-0.01801731128	-472.45	-0.01678394978
-406.9	-0.003017306514	-472.4	-0.05367285039
-406.85	-0.03135064885	-472.35	-0.02578395264
-406.8	-0.03501731668	-472.3	-0.02178395137
-406.75	0.02476048009	-472.25	0.0001049444778
-406.7	0.01931603392	-472.2	-0.05678396249
-406.65	-0.0266839807	-472.15	-0.03945062365
-406.6	0.01298269857	-472.1	-0.02700617525
-406.55	0.02387159092	-472.05	-0.01789506124
-406.5	-0.01079508676	-472	0.01854939478
-406.45	0.03164937117	-471.95	-0.02445061888
-406.4	0.00398269571	-471.9	0.01610494956
-406.35	-0.04301731922	-471.85	-0.05456173956
-406.3	0.0166493664	-471.8	-0.0006728335471
-406.25	0.02487159124	-471.75	-0.01522839373
-406.2	-0.005906196321	-471.7	0.01932717281
-406.15	0.01187158711	-471.65	-0.01367283768
-406.1	0.00709380781	-471.6	-0.02322839627
-406.05	0.006538252078	-471.55	-0.02311728512
-406	0.03498270556	-471.5	-0.02267284054
-405.95	-0.01746175555	-471.45	0.03832717885
-405.9	0.06509382624	-471.4	-0.02033950646
-405.85	0.01276047628	-471.35	-0.03045062079
-405.8	0.009427141884	-471.3	-0.03500617779
-405.75	0.0322049269	-471.25	0.01510494924
-405.7	-0.01235064281	-471.2	0.008438280459
-405.65	-0.001795083904	-471.15	-0.03211728798
-405.6	0.003093806539	-471.1	-0.00833950265
-405.55	-0.0221284237	-471.05	0.009438280777
-405.5	-0.01435064345	-471	-0.0113395036
-405.45	0.01942714506	-470.95	0.0226605072
-405.4	-0.02479509121	-470.9	-0.03245062142
-405.35	-0.02623953612	-470.85	0.01721606103
-405.3	-0.02957287051	-470.8	0.005216057213
-405.25	0.03120492658	-470.75	-0.01089505902
-405.2	-0.03623953929	-470.7	0.03077162089
-405.15	0.0002049167318	-470.65	0.01177161485
-405.1	0.02642714729	-470.6	-0.00833950265
-405.05	0.003871584564	-470.55	0.0009938336491
-405	0.01387158774	-470.5	-0.02100617334
-404.95	0.002538250807	-470.45	0.004882723774
-404.9	-0.02168397911	-470.4	0.003104945431
-404.85	-0.03823953993	-470.35	-0.04200618001
-404.8	0.03109381544	-470.3	-0.01722839436
-404.75	0.03187159346	-470.25	0.01921606166
-404.7	-0.007128418932	-470.2	0.004771612627
-404.65	-0.006906196639	-470.15	0.01199383714
-404.6	-0.03001731509	-470.1	-0.05456173956
-404.55	0.007204918956	-470.05	-0.005339501697
-404.5	-0.0034617511	-470	0.02021606198
-404.45	0.01676047755	-469.95	0.000438277917
-404.4	-0.0252395358	-469.9	-0.02200617366
-404.35	-0.01201730937	-469.85	0.01988272854
-404.3	0.00120491705	-469.8	-0.006895057746
-404.25	0.0135382543	-469.75	-0.01945061729
-404.2	-0.03946176254	-469.7	0.01232717058
-404.15	0.003316028831	-469.65	0.02321606293
-404.1	-0.00623952976	-469.6	0.001993833967
-404.05	-0.01246175396	-469.55	0.01432717122
-404	-0.009683975299	-469.5	0.003993834602
-403.95	0.008760475006	-469.45	0.01677161644
-403.9	-0.003906195686	-469.4	0.00377161231
-403.85	0.01742714443	-469.35	0.02566050815
-403.8	-0.02746175873	-469.3	0.002771611992
-403.75	-0.03501731668	-469.25	0.01288272632
-403.7	-0.07635066315	-469.2	-0.02722839754
-403.65	0.02320492404	-469.15	-0.04233951345
-403.6	-0.01657286638	-469.1	-0.0113395036
-403.55	-0.0343506498	-469.05	-0.02367284086
-403.5	0.007982696981	-469	-0.002895056475
-403.45	-0.03590620585	-468.95	0.03310495496
-403.4	0.003538251124	-468.9	-0.0113395036
-403.35	0.005760474053	-468.85	-0.00245061189
-403.3	-0.03401731636	-468.8	-0.01122839246
-403.25	-0.02101731223	-468.75	-0.006561724307
-403.2	0.02009381194	-468.7	0.001993833967
-403.15	-0.01946175618	-468.65	-0.01833950583
-403.1	-0.01435064345	-468.6	-0.0254506192
-403.05	-0.04023954056	-468.55	-0.01811728353
-403	-0.01635064408	-468.5	-0.03078395423
-402.95	-0.05568398992	-468.45	-0.03378395518
-402.9	-0.02723953643	-468.4	-0.002228389597
-402.85	-0.01723953326	-468.35	-0.0254506192
-402.8	-0.03923954025	-468.3	0.0008827225027
-402.75	-0.01190619823	-468.25	-0.02622839722
-402.7	-0.005572862882	-468.2	-0.01867283927
-402.65	0.008982697299	-468.15	-0.01433950456
-402.6	0.01076047564	-468.1	-0.03967284594
-402.55	0.0245382578	-468.05	0.03766051197
-402.5	0.02187159028	-468	0.02832717567
-402.45	0.05242715555	-467.95	-0.03278395486
-402.4	0.02664936958	-467.9	0.00810494702
-402.35	0.005316029467	-467.85	0.02843828681
-402.3	-0.0436839861	-467.8	-0.02978395391
-402.25	-0.02101731223	-467.75	0.01766050561
-402.2	-0.005350640589	-467.7	0.03932717916
-402.15	-0.02423953548	-467.65	-0.01400617112
-402.1	-0.00623952976	-467.6	0.02199384032
-402.05	0.00831603042	-467.55	0.016438283
-402	-0.02146175682	-467.5	-0.04167284657
-401.95	-0.008350641542	-467.45	0.0008827225027
-401.9	-0.02546175809	-467.4	0.005216057213
-401.85	0.004649362588	-467.35	0.001660500528
-401.8	0.02531603582	-467.3	0.01732717217
-401.75	-0.01612842179	-467.25	-0.01478394914
-401.7	-0.004572862564	-467.2	-0.02756173098
-401.65	-0.003239528807	-467.15	-0.02711728639
-401.6	-0.03323953834	-467.1	-0.03445062206
-401.55	-0.008239530396	-467.05	-0.00089505584
-401.5	0.01864936704	-467	-0.002339500743
-401.45	-0.01690619982	-466.95	0.003660501163
-401.4	-0.03257287146	-466.9	0.03466051101
-401.35	-0.004017306832	-466.85	-0.004339501379
-401.3	0.02420492436	-466.8	-0.01233950392
-401.25	-0.0266839807	-466.75	-0.02989506505
-401.2	0.03409381639	-466.7	-0.008450613796
-401.15	-0.0006839724396	-466.65	-0.02300617398
-401.1	-0.03512842783	-466.6	-0.01567283831
-401.05	-0.005572862882	-466.55	0.01621606071
-401	-0.004906196003	-466.5	0.03554940018
-400.95	0.05164937752	-466.45	-0.01578394946
-400.9	-0.03935065139	-466.4	-0.03556173352
-400.85	0.007871585835	-466.35	-0.006672835454
-400.8	0.02153825684	-466.3	-0.01967283958
-400.75	0.004316029149	-466.25	-0.02022839532
-400.7	0.04509381988	-466.2	-0.003006167622
-400.65	0.01653825525	-466.15	-0.005450612843
-400.6	-0.01623953294	-466.1	-0.01978395073
-400.55	-0.000795083586	-466.05	-0.00245061189
-400.5	-0.01335064313	-466	0.001549389381
-400.45	0.02498270238	-465.95	-0.04322840262
-400.4	-0.02712842529	-465.9	0.001216055942
-400.35	0.04098270747	-465.85	0.01688272759
-400.3	-0.03135064885	-465.8	-0.008561724943
-400.25	0.006538252078	-465.75	0.01066050339
-400.2	0.02387159092	-465.7	0.02666050847
-400.15	0.01887158933	-465.65	-6.17E-06
-400.1	0.02876048136	-465.6	-0.01945061729
-400.05	-0.01190619823	-465.55	0.02077161771
-400	-0.03657287273	-465.5	-0.00522839055
-399.95	0.02031603423	-465.45	-0.03233951028
-399.9	0.01276047628	-465.4	-0.03378395518
-399.85	0.02542714697	-465.35	-0.01211728163
-399.8	-0.04668398706	-465.3	-0.03089506537
-399.75	0.0104271422	-465.25	-0.01989506188
-399.7	-0.01879508931	-465.2	-0.002783945329
-399.65	-0.01757286669	-465.15	-0.000117277815
-399.6	-0.0127950874	-465.1	-0.01278394851
-399.55	-0.004461751418	-465.05	-0.04733951504
-399.5	0.007204918956	-465	-0.04578395899
-399.45	0.03553826129	-464.95	-0.01100617016
-399.4	0.009649364177	-464.9	-0.01378394882
-399.35	-0.005461751735	-464.85	0.02210495147
-399.3	0.008427141567	-464.8	0.0005493890635
-399.25	0.01476047691	-464.75	-0.005783946282
-399.2	-0.004017306832	-464.7	-0.02822839786
-399.15	-0.0004617501467	-464.65	-0.01800617239
-399.1	-0.0003506390003	-464.6	-0.03022839849
-399.05	-0.01357286542	-464.55	0.03354939955
-399	-0.02323953516	-464.5	-0.002672834183
-398.95	-0.02423953548	-464.45	-0.01578394946
-398.9	-0.0004617501467	-464.4	-0.01345061539
-398.85	-0.005461751735	-464.35	-0.02433950773
-398.8	0.01231603169	-464.3	0.03110495433
-398.75	-0.01068397562	-464.25	-0.01545061602
-398.7	-0.03157287114	-464.2	-0.01422839341
-398.65	0.001427139342	-464.15	-0.0175617278
-398.6	-0.03679509502	-464.1	-0.02433950773
-398.55	0.03031603741	-464.05	0.02832717567
-398.5	-0.03157287114	-464	-0.02678395295
-398.45	0.008760475006	-463.95	0.01566050498
-398.4	-0.003906195686	-463.9	0.01766050561
-398.35	-0.01879508931	-463.85	-0.02045061761
-398.3	-0.007128418932	-463.8	-0.02267284054
-398.25	0.02887159251	-463.75	-0.01145061475
-398.2	0.01876047818	-463.7	-0.02811728671
-398.15	-0.0034617511	-463.65	-0.03156173225
-398.1	-0.005239529443	-463.6	-0.02722839754
-398.05	0.02864937021	-463.55	-0.05567285102
-398	0.02131603455	-463.5	-0.02167284022
-397.95	-0.02312842402	-463.45	0.01210494829
-397.9	-0.0004617501467	-463.4	-0.006450613161
-397.85	0.01876047818	-463.35	-0.02500617461
-397.8	0.02553825811	-463.3	-0.0206728399
-397.75	0.02709381416	-463.25	-0.03467284435
-397.7	0.01587158838	-463.2	-0.01145061475
-397.65	-0.0034617511	-463.15	0.01399383778
-397.6	-0.01001730874	-463.1	-0.02522839691
-397.55	0.00398269571	-463.05	0.01921606166
-397.5	-0.04357287496	-463	0.002327167406
-397.45	-0.01212842052	-462.95	-0.02111728449
-397.4	-0.001683972757	-462.9	-0.01956172844
-397.35	-0.0034617511	-462.85	-0.03056173193
-397.3	-0.007017307785	-462.8	-0.02711728639
-397.25	-0.04190620776	-462.75	-0.04489506982
-397.2	-0.02690620299	-462.7	-0.001339500426
-397.15	0.0305382597	-462.65	-0.01311728195
-397.1	-0.02246175714	-462.6	0.001216055942
-397.05	0.0009826947567	-462.55	0.02399384096
-397	0.03942715142	-462.5	-0.007783946918
-396.95	0.004649362588	-462.45	-0.05145062746
-396.9	-0.03579509471	-462.4	0.01443828237
-396.85	0.006649363224	-462.35	0.005216057213
-396.8	-0.01612842179	-462.3	0.02232717376
-396.75	-0.02601731382	-462.25	-0.02245061824
-396.7	0.02676048073	-462.2	-0.02189506251
-396.65	0.005871585199	-462.15	-0.002339500743
-396.6	-0.03090620426	-462.1	0.0006605002099
-396.55	-0.0005728612931	-462.05	-0.02011728417
-396.5	-0.02157286797	-462	-0.0175617278
-396.45	0.0305382597	-461.95	0.01966050625
-396.4	-0.002239528489	-461.9	0.03010495401
-396.35	-0.02201731255	-461.85	-0.004450612525
-396.3	0.0245382578	-461.8	0.01277161517
-396.25	-0.008572863835	-461.75	-0.01500617143
-396.2	-0.0159061995	-461.7	0.007882724727
-396.15	-0.01012841988	-461.65	-0.01545061602
-396.1	0.00676047437	-461.6	-0.05422840612
-396.05	-0.01512842147	-461.55	-0.03545062238
-396	-0.005795085175	-461.5	-0.01278394851
-395.95	0.01298269857	-461.45	0.03532717789
-395.9	-0.01823953357	-461.4	-0.006450613161
-395.85	-0.02268397943	-461.35	-0.01511728258
-395.8	0.00987158647	-461.3	-0.02433950773
-395.75	-0.006683974346	-461.25	-0.009339502968
-395.7	-0.05501732304	-461.2	0.02110495115
-395.65	0.008982697299	-461.15	0.01110494797
-395.6	0.01742714443	-461.1	-0.008450613796
-395.55	-0.005350640589	-461.05	-0.02389506315
-395.5	-0.02390620204	-461	0.009549391923
-395.45	0.003538251124	-460.95	-0.02267284054
-395.4	-0.004906196003	-460.9	-0.0036728345
-395.35	-0.01990620077	-460.85	0.006104946384
-395.3	0.006093807492	-460.8	-0.02311728512
-395.25	-0.0391284291	-460.75	0.008882725045
-395.2	0.003316028831	-460.7	0.01732717217
-395.15	-0.02090620109	-460.65	-0.03122839881
-395.1	0.003316028831	-460.6	0.01588272727
-395.05	-0.004572862564	-460.55	0.003660501163
-395	0.004427140296	-460.5	0.02754939764
-394.95	-0.01079508676	-460.45	0.00377161231
-394.9	0.004093806856	-460.4	-0.03589506696
-394.85	0.005649362906	-460.35	-0.0206728399
-394.8	-0.0345728721	-460.3	-0.002339500743
-394.75	0.002649361953	-460.25	0.04077162407
-394.7	0.01598269952	-460.2	-0.009006169528
-394.65	-0.02312842402	-460.15	0.000438277917
-394.6	0.01887158933	-460.1	-0.01311728195
-394.55	0.007538252395	-460.05	-0.02056172876
-394.5	-0.009461753006	-460	-0.002895056475
-394.45	-0.007683974664	-459.95	0.0002160556242
-394.4	-0.0221284237	-459.9	-0.01067283672
-394.35	-0.01468397689	-459.85	-0.04000617938
-394.3	0.02220492372	-459.8	0.01432717122
-394.25	0.04787159854	-459.75	0.03266051038
-394.2	-0.01301730969	-459.7	0.02166050688
-394.15	0.03753826193	-459.65	-0.01378394882
-394.1	0.02164936799	-459.6	0.0007716113563
-394.05	-0.04346176381	-459.55	0.007771613581
-394	-0.01512842147	-459.5	0.009104947338
-393.95	0.01076047564	-459.45	-0.01267283736
-393.9	0.02509381353	-459.4	-0.02411728544
-393.85	0.01298269857	-459.35	-0.003783945647
-393.8	0.01776047787	-459.3	0.03232717694
-393.75	-0.02023953421	-459.25	-0.03600617811
-393.7	0.003538251124	-459.2	-0.001783945011
-393.65	-0.01390619886	-459.15	-0.04178395772
-393.6	-0.01990620077	-459.1	-0.0098950587
-393.55	-0.01201730937	-459.05	0.016438283
-393.5	0.01598269952	-459	0.01121605912
-393.45	-0.04268398578	-458.95	-0.02567284149
-393.4	0.03887159568	-458.9	-0.002228389597
-393.35	-0.001572861611	-458.85	-0.014672838
-393.3	-0.01490619918	-458.8	0.01988272854
-393.25	0.004427140296	-458.75	-0.007783946918
-393.2	0.01631603296	-458.7	-0.05289507236
-393.15	-0.03479509439	-458.65	-0.006450613161
-393.1	0.04420493071	-458.6	-0.03589506696
-393.05	-0.01912842274	-458.55	0.0367716228
-393	-0.04612843132	-458.5	-0.008672836089
-392.95	-0.01357286542	-458.45	-0.02489506347
-392.9	-0.0009061947324	-458.4	-0.002339500743
-392.85	-0.008017308103	-458.35	-0.0036728345
-392.8	0.03809381766	-458.3	-0.03011728735
-392.75	0.007538252395	-458.25	-0.05833951854
-392.7	0.002760473099	-458.2	0.003327167724
-392.65	-0.03668398388	-458.15	-0.01845061697
-392.6	0.01509381035	-458.1	-0.01500617143
-392.55	-0.02190620141	-458.05	0.01666050529
-392.5	0.02676048073	-458	-0.02522839691
-392.45	-0.01035064218	-457.95	-0.02156172907
-392.4	0.01742714443	-457.9	-0.01545061602
-392.35	-0.036017317	-457.85	0.005771612945
-392.3	0.02931603709	-457.8	-0.04322840262
-392.25	-0.04523954215	-457.75	-0.008006169211
-392.2	-0.003795084539	-457.7	0.003327167724
-392.15	0.01542714379	-457.65	0.01343828205
-392.1	0.003427139978	-457.6	0.02499384128
-392.05	-0.03368398293	-457.55	0.02877162025
-392	-0.0221284237	-457.5	-0.02667284181
-391.95	-0.01923953389	-457.45	-0.002783945329
-391.9	-0.009461753006	-457.4	-0.01733950551
-391.85	-0.02623953612	-457.35	-0.007783946918
-391.8	0.006538252078	-457.3	0.0458827368
-391.75	0.01198269825	-457.25	-0.02245061824
-391.7	-0.03946176254	-457.2	0.01321605975
-391.65	0.03976048486	-457.15	0.009771614216
-391.6	-0.01557286606	-457.1	0.02110495115
-391.55	-0.01535064377	-457.05	0.02232717376
-391.5	-0.01223953167	-457	-0.02845062015
-391.45	-0.06512843736	-456.95	-0.006895057746
-391.4	0.003538251124	-456.9	0.02910495369
-391.35	-0.01601731065	-456.85	0.016438283
-391.3	0.0003160278782	-456.8	0.0178827279
-391.25	0.03553826129	-456.75	0.004216056895
-391.2	-0.01757286669	-456.7	0.02377161866
-391.15	0.05676049026	-456.65	-0.01167283704
-391.1	0.002760473099	-456.6	0.01554939383
-391.05	-0.0065728632	-456.55	-0.007117280039
-391	-0.02435064663	-456.5	0.0008827225027
-390.95	0.04853826542	-456.45	0.01377161549
-390.9	0.03264937149	-456.4	0.02766050879
-390.85	-0.007239530078	-456.35	0.002327167406
-390.8	0.002871584246	-456.3	0.02999384286
-390.75	-0.0343506498	-456.25	0.03221606579
-390.7	0.02887159251	-456.2	0.01243828173
-390.65	0.02153825684	-456.15	0.02599384159
-390.6	-0.02390620204	-456.1	-0.007006168893
-390.55	0.0305382597	-456.05	0.01710494988
-390.5	-0.02957287051	-456	-0.00833950265
-390.45	0.01787158901	-455.95	-0.02489506347
-390.4	-0.01235064281	-455.9	0.001104944796
-390.35	-0.02379509089	-455.85	-0.01078394787
-390.3	-0.05223954438	-455.8	0.02788273108
-390.25	-0.03668398388	-455.75	-0.02089506219
-390.2	-0.03812842878	-455.7	-0.02411728544
-390.15	0.003204917685	-455.65	0.005104946067
-390.1	0.006649363224	-455.6	-0.01833950583
-390.05	-0.03735065076	-455.55	-0.01311728195
-390	0.01053825335	-455.5	0.04954940463
-389.95	-0.003239528807	-455.45	-0.04022840167
-389.9	0.002538250807	-455.4	0.005993835238
-389.85	0.001649361635	-455.35	-0.008672836089
-389.8	0.03409381639	-455.3	-0.03022839849
-389.75	-0.007906196957	-455.25	0.03532717789
-389.7	-1.73E-05	-455.2	-0.01189505934
-389.65	0.00120491705	-455.15	0.01454939351
-389.6	-0.02123953453	-455.1	0.00810494702
-389.55	0.02620492499	-455.05	0.00221605626
-389.5	-0.008461752689	-455	-0.01567283831
-389.45	-0.01546175491	-454.95	-0.03078395423
-389.4	-0.01490619918	-454.9	0.02299384064
-389.35	0.05642715682	-454.85	-0.01845061697
-389.3	-0.01879508931	-454.8	-0.01211728163
-389.25	-0.01490619918	-454.75	-0.04989507141
-389.2	-0.01468397689	-454.7	0.01566050498
-389.15	0.02676048073	-454.65	-0.01278394851
-389.1	-0.0002395278539	-454.6	-0.005117279404
-389.05	0.001982695074	-454.55	-0.002228389597
-389	0.01187158711	-454.5	-0.0331172883
-388.95	-0.02001731192	-454.45	-0.01689506092
-388.9	0.00987158647	-454.4	0.001216055942
-388.85	-0.03012842624	-454.35	0.02377161866
-388.8	0.02542714697	-454.3	-0.00089505584
-388.75	0.01931603392	-454.25	-0.006117279722
-388.7	-0.007906196957	-454.2	-0.02056172876
-388.65	-0.001350639318	-454.15	0.01410494893
-388.6	0.003871584564	-454.1	-0.01033950329
-388.55	0.03476048327	-454.05	-0.01933950615
-388.5	-0.00501730715	-454	0.01077161453
-388.45	-0.02090620109	-453.95	-0.02167284022
-388.4	-0.01679508867	-453.9	0.005327168359
-388.35	0.01576047723	-453.85	-0.02611728608
-388.3	0.002982695392	-453.8	0.04577162565
-388.25	-0.00779508581	-453.75	0.01721606103
-388.2	0.009760475324	-453.7	-0.004672834818
-388.15	-0.01512842147	-453.65	0.006771613263
-388.1	-0.008906197274	-453.6	0.00188272282
-388.05	-0.003239528807	-453.55	-0.008006169211
-388	0.0290938148	-453.5	-0.01000616985
-387.95	0.03998270715	-453.45	0.01921606166
-387.9	0.04587159791	-453.4	-0.004561723672
-387.85	0.01220492054	-453.35	0.004882723774
-387.8	0.01231603169	-453.3	-0.006339502014
-387.75	0.04420493071	-453.25	0.02643828618
-387.7	0.02476048009	-453.2	-0.01545061602
-387.65	-0.03035064853	-453.15	-0.008783947236
-387.6	-0.008239530396	-453.1	-0.0175617278
[truncated: 48,001 more rows]
