# Supplementary material for: Cavitation upon low-speed solid–liquid impact
Source: Nat Commun. 2021 Dec 13;12:7250. doi: 10.1038/s41467-021-27383-5 (PMC8668927; doi:10.1038/s41467-021-27383-5)
Supplement: Supplementary file 17 — Supplementary Data 2 [file 41467_2021_27383_MOESM17_ESM.csv]

Cylinder diameter (mm)	Liquid	Ambient pressure (torr)	Cavitiation marker: 0 means no cavitation, 1 means <=15 cavitaiton bubbles, 2 means > 15 cavitaiton bubbles	Measured velocity (m/s)	Velocity 95% confidence uncertainty (+/- m/s)	Impact angle (deg)	Impact angle 95% confidence uncertainty (+/- deg)
20	water	760	2	8.946021605	0.07929405523	0.528429431	0.1875897886
20	water	760	0	8.832780825	0.07929405523	1.565393904	0.1852152343
20	water	760	2	8.719540045	0.07929405523	0.5150511057	0.18284068
20	water	760	2	8.946021605	0.07929405523	0.2642119062	0.1875897886
20	water	760	2	8.946021605	0.07929405523	0.792658194	0.1875897886
20	water	760	2	7.020928348	0.07929405523	0.2073558973	0.1472223657
20	water	760	2	7.020928348	0.07929405523	0.6220785558	0.1472223657
20	water	760	1	7.134169128	0.07929405523	0.6321124847	0.14959692
20	water	760	2	5.77527977	0.07929405523	0.2558507134	0.1211022686
20	water	760	2	5.88852055	0.07929405523	0.5217402648	0.1234768228
20	water	760	2	5.88852055	0.07929405523	0.3478241726	0.1234768228
20	water	760	2	5.77527977	0.07929405523	0	0.1211022686
20	water	760	1	5.095835091	0.07929405523	0.4515044314	0.1068549428
20	water	760	0	5.095835091	0.07929405523	0.6020107548	0.1068549428
20	water	760	1	4.982594312	0.07929405523	0.1471556386	0.1044803886
20	water	760	1	4.982594312	0.07929405523	0.4414707988	0.1044803886
20	water	760	0	5.209075871	0.07929405523	0.6153892804	0.1092294971
20	water	760	0	4.076668073	0.07929405523	0.3612021993	0.08548395428
20	water	760	0	4.529631192	0.07929405523	0.3010012235	0.09498217142
20	water	760	1	4.416390413	0.07929405523	0.2608674284	0.09260761713
20	water	760	0	3.057501055	0.07929405523	0.3160514337	0.06411296571
20	water	760	0	3.057501055	0.07929405523	0.3612021993	0.06411296571
20	water	760	0	3.170741835	0.07929405523	0.4682271834	0.06648751999
20	water	760	0	3.170741835	0.07929405523	0.4448153415	0.06648751999
20	water	760	0	3.057501055	0.07929405523	0.1806002025	0.06411296571
10	water	760	1	7.34649559	0.07914156666	0.4339455832	0.3080984185
10	water	760	0	7.34649559	0.07914156666	0.867916061	0.3080984185
10	water	760	0	7.34649559	0.07914156666	0.867916061	0.3080984185
10	water	760	0	7.459518599	0.07914156666	0.8812696609	0.3128383942
10	water	760	0	7.572541608	0.07914156666	0.5591257226	0.3175783699
10	water	760	0	7.459518599	0.07914156666	0.8812696609	0.3128383942
10	water	760	1	7.911610635	0.07914156666	0.9346845463	0.3317982969
30	water	760	2	9.21137524	0.07914156666	0.5441039767	0.128769339
30	water	760	2	9.380909753	0.07914156666	0.3694091139	0.1311393269
30	water	760	2	9.154863735	0.07914156666	0.1802528932	0.1279793431
30	water	760	2	9.267886744	0.07914156666	0.7299314908	0.129559335
30	water	760	2	7.459518599	0.07914156666	0.5875002371	0.1042794647
30	water	760	2	7.120449572	0.07914156666	0.2803940462	0.09953948907
30	water	760	2	7.34649559	0.07914156666	0.2892955189	0.1026994728
30	water	760	2	7.34649559	0.07914156666	0.506271595	0.1026994728
30	water	760	2	5.990219481	0.07914156666	0.3538314187	0.08373957017
30	water	760	0	5.877196472	0.07914156666	0.7521867594	0.08215957828
30	water	760	0	5.816606818	0.07832567422	0.5785984135	0.08215957828
30	water	760	2	5.928464641	0.07832567422	0.2358867795	0.08373957017
30	water	760	2	5.145459877	0.07832567422	0.4094661724	0.07267962694
30	water	760	0	5.257317701	0.07832567422	0.5229623234	0.07425961883
30	water	760	1	5.257317701	0.07832567422	0.4183677675	0.07425961883
30	water	760	1	5.033602054	0.07832567422	0.3004223697	0.07109963505
30	water	760	2	4.92174423	0.07832567422	0.09791503802	0.06951964316
30	water	760	0	4.138739466	0.07832567422	0.4940317548	0.05845969993
30	water	760	1	3.803165996	0.07832567422	0.1324078889	0.05371972426
30	water	760	0	4.138739466	0.07832567422	0.1440909616	0.05845969993
30	water	760	0	3.020161232	0.07832567422	0.4205931678	0.04265978103
30	water	760	0	3.132019056	0.07832567422	0.5607948078	0.04423977292
30	water	760	0	2.908303409	0.07832567422	0.1157177946	0.04107978914
30	water	760	0	2.796445585	0.07832567422	0	0.03949979725
30	water	760	0	2.796445585	0.07832567422	0.3338029918	0.03949979725
15	water	760	1	8.44346151	0.1244176155	0.6719247195	0.2385278079
15	water	760	0	8.560731808	0.09548328628	1.021916268	0.2418406941
15	water	760	2	8.795272406	0.547437508	0.6999229477	0.2484664666
15	water	760	2	8.678002107	0.2160937532	0.6905901867	0.2451535803
15	water	760	1	8.208920912	0.3910267914	0.6532593236	0.2319020355
15	water	760	0	8.560731808	0.1866264232	1.021916268	0.2418406941
15	water	760	0	6.918947626	0.2219341249	0.8259171395	0.195460287
15	water	760	1	7.270758522	0.1710742213	0.2892955189	0.2053989457
15	water	760	0	6.56713673	0.2831573317	0.7839186619	0.1855216284
15	water	760	1	7.036217925	0.1391790275	0.5599333444	0.1987731732
15	water	760	1	6.918947626	0.1909665726	0.2752972382	0.195460287
15	water	760	1	5.62897434	0.1244176155	0.2239703431	0.1590185386
15	water	760	0	5.746244638	0.2488352309	0.6859238131	0.1623314248
15	water	760	0	5.62897434	0.1866264232	0.6719247195	0.1590185386
15	water	760	1	5.746244638	0.09548328628	0.2286364164	0.1623314248
15	water	760	1	5.863514937	0.1140494808	0.4666088508	0.165644311
15	water	760	0	4.925352547	0.1124871592	0.5879309709	0.1391412213
15	water	760	0	4.925352547	0.273718754	0	0.1391412213
15	water	760	0	5.042622846	0.1909665726	0.6019298364	0.1424541075
15	water	760	0	5.042622846	0.1094875016	0.4012824566	0.1424541075
15	water	760	0	5.042622846	0.0821156262	0	0.1424541075
15	water	760	0	4.104460456	0.1579146658	0	0.1159510177
15	water	760	0	4.221730755	0.1039438306	0.3359565841	0.1192639039
15	water	760	0	4.104460456	0.1207582738	0.2041395476	0.1159510177
15	water	760	0	4.221730755	0.0821156262	0.4619426607	0.1192639039
15	water	760	0	4.221730755	0.0821156262	0.6719247195	0.1192639039
40	water	760	0	4.925352547	0.1493011385	0.3674529272	0.05217795798
40	water	760	0	4.339001054	0.0821156262	0.3884505503	0.04596629631
40	water	760	0	4.339001054	0.0821156262	0.4531935625	0.04596629631
40	water	760	0	5.277163443	0.0821156262	0.5511841139	0.05590495498
40	water	760	0	5.159893145	0.0821156262	0.6929233752	0.05466262264
40	water	760	0	6.098055535	0.0821156262	1.638002078	0.06460128131
40	water	760	0	6.215325833	0.0821156262	0.7419206055	0.06584361364
40	water	760	0	6.918947626	0.0821156262	1.1356711	0.07329760764
40	water	760	2	7.153488223	0.0821156262	0.7471703403	0.0757822723
40	water	760	1	7.388028821	0.0821156262	0.7716691863	0.07826693697
40	water	760	2	7.388028821	0.1785122309	0.6063044892	0.07826693697
40	water	760	0	7.388028821	0.0821156262	0.881915804	0.07826693697
20	water	380	0	4.104460456	0.0821156262	0.8574162878	0.0869632633
20	water	380	0	3.987190157	0.0821156262	0.7139221241	0.08447859863
20	water	380	0	3.987190157	0.0821156262	0.8329169283	0.08447859863
20	water	28	0	4.221730755	0.0821156262	0.629927676	0.08944792796
20	water	28	0	4.104460456	0.0821156262	0.612429009	0.0869632633
20	water	386	0	5.159893145	0.0821156262	0.9239153523	0.1093252453
20	water	378	1	5.394433742	0.0821156262	0.3219582426	0.1142945746
20	water	350	0	5.159893145	0.0821156262	1.00091583	0.1093252453
20	water	23	0	5.159893145	0.0821156262	0.7699192641	0.1093252453
20	water	25	0	5.394433742	0.0821156262	1.287934654	0.1142945746
20	water	29	0	5.159893145	0.0821156262	0.8854157479	0.1093252453
20	water	388	1	6.098055535	0.0821156262	0.4549433813	0.1292025626
20	water	379	2	6.098055535	0.0821156262	0.382151258	0.1292025626
20	water	379	0	5.980785236	0.0821156262	0.5800566246	0.1267178979
20	water	378	0	5.980785236	0.0821156262	0.8924156458	0.1267178979
20	water	378	1	5.980785236	0.0821156262	0.5354355311	0.1267178979
20	water	33	1	5.863514937	0.0821156262	0.6999229477	0.1242332333
20	water	21	1	5.980785236	0.0821156262	0.4461942915	0.1267178979
20	water	23	0	5.863514937	0.0821156262	0.874915926	0.1242332333
20	water	22	1	6.098055535	0.0821156262	0.3639533282	0.1292025626
20	water	20	1	5.980785236	0.0821156262	0.5622081465	0.1267178979
20	water	20	0	5.511704041	0.0821156262	0.657925666	0.1167792393
20	water	20	1	5.394433742	0.0821156262	0.4829405408	0.1142945746
20	water	20	0	5.511704041	0.0821156262	0.8224172498	0.1167792393
20	water	18	2	7.153488223	0.0821156262	0.2134716835	0.1515645446
20	water	18	2	7.036217925	0.0821156262	0.629927676	0.1490798799
20	water	18	0	7.388028821	0.0821156262	0.9921656873	0.1565338739
20	water	18	1	7.153488223	0.09438577724	0.8539163698	0.1515645446
20	water	379	2	7.270758522	0.0821156262	0.3254578261	0.1540492093
20	water	375	2	7.388028821	0.1052764438	0.6614254257	0.1565338739
20	water	382	0	7.388028821	0.0821156262	0.9370403119	0.1565338739
20	water	379	1	7.388028821	0.0821156262	0.4409448426	0.1565338739
20	water	381	0	9.147083302	0.0821156262	0.818917363	0.1938038439
20	water	369	2	9.081217884	0.08100507279	0.542003352	0.1924083202
20	water	369	2	9.023375732	0.08100507279	0.2692725258	0.1911827895
20	water	378	1	8.907691427	0.08100507279	1.063338381	0.1887317281
20	water	27	2	9.196902188	0.08100507279	0.8233778397	0.1948593817
20	water	24	2	8.676322819	0.08100507279	0.517836924	0.1838296053
20	water	22	2	8.965533579	0.08100507279	1.070243976	0.1899572588
20	water	21	2	8.907691427	0.08100507279	0.265820289	0.1887317281
20	water	19	2	8.907691427	0.08100507279	0.5316462999	0.1887317281
20	water	760	2	9.139060036	0.08100507279	0.2727247636	0.193633851
20	water	760	0	8.907691427	0.08100507279	2.393069734	0.1887317281
20	water	760	0	9.139060036	0.08100507279	1.090960856	0.193633851
20	water	760	0	9.139060036	0.08100507279	1.90941955	0.193633851
20	water	760	2	9.023375732	0.08100507279	0.8078413693	0.1911827895
20	water	760	0	8.907691427	0.08100507279	2.659147872	0.1887317281
20	water	760	0	7.172426864	0.08100507279	1.926690222	0.1519658071
20	water	760	0	7.172426864	0.08100507279	1.498425238	0.1519658071
20	water	760	0	7.288111168	0.08100507279	1.087508033	0.1544168685
20	water	760	0	5.899899517	0.08100507279	2.641868391	0.1250041316
20	water	760	0	5.899899517	0.08100507279	0.8803454245	0.1250041316
20	water	760	0	5.668530908	0.08100507279	2.030317989	0.1201020088
20	water	760	0	5.784215213	0.08100507279	1.035716153	0.1225530702
25	water	760	2	9.139060036	0.08100507279	0.6545511984	0.1549070808
25	water	760	2	8.907691427	0.08100507279	0.4253148427	0.1509853825
25	water	760	2	9.023375732	0.08100507279	0.4308385155	0.1529462316
20	water	760	2	7.045761852	0.06016610331	0.4161814098	0.1477431013
20	water	760	2	7.217609703	0.06016610331	0.2131647052	0.1513465916
20	water	760	1	7.217609703	0.06016610331	0.6395059185	0.1513465916
20	water	760	1	7.131685777	0.06016610331	0.4212568838	0.1495448464
10	water	760	1	6.100598677	0.06016610331	0.576568175	0.2558478095
10	water	760	1	6.14356064	0.06016610331	0.3628891229	0.2576495547
10	water	760	1	6.100598677	0.06016610331	0.5405315593	0.2558478095
30	water	760	2	7.905001103	0.06016610331	0.4669363029	0.1105070351
30	water	760	2	7.647229328	0.06016610331	0.4517097983	0.1069035448
30	water	760	2	7.303533628	0.07078365095	0.575214683	0.1020988911
30	water	760	2	7.217609703	0.06016610331	0.4263323611	0.1008977277
20	water	760	0	3.797307559	0.06043115222	0.2242992292	0.079626023
20	water	760	0	3.969912448	0.06043115222	0.4689933368	0.08324538768
20	water	760	0	3.969912448	0.06043115222	0.4396806587	0.08324538768
20	water	760	2	6.558985784	0.06043115222	0.3874279043	0.1375358579
30	water	760	0	4.142517337	0.06043115222	0.3262543541	0.05790983491
30	water	760	0	0		nan	0
30	water	760	0	4.056214893	0.06043115222	0.3993228103	0.05670338001
10	water	760	0	3.711005115	0.06043115222	0.2740022439	0.1556326813
10	water	760	0	3.711005115	0.06043115222	0.5480107544	0.1556326813
10	water	760	0	3.711005115	0.06043115222	0.3288032441	0.1556326813
20	water	760	1	6.170624783	0.06043115222	0.5467362721	0.1293922874
20	water	760	2	5.868566228	0.06043115222	0.3899768113	0.1230583992
30	water	760	2	5.782263783	0.06043115222	0.4553990365	0.08083247789
30	water	760	2	5.782263783	0.06043115222	0.3415477041	0.08083247789
10	water	760	0	5.178146671	0.06043115222	0.3058632568	0.2171618809
10	water	760	0	5.178146671	0.06043115222	0.3058632568	0.2171618809
10	water	760	0	5.264449116	0.06043115222	0.9329197246	0.2207812456
10	water	760	0	5.264449116	0.06043115222	0.6219312148	0.2207812456
10	water	760	2	7.521412152	0.06124049801	0.4442778256	0.3154340952
10	water	760	1	7.433953871	0.06124049801	0.4391117026	0.3117662569
10	water	760	0	7.433953871	0.06124049801	1.756704836	0.3117662569
30	water	760	2	9.183119488	0.06124049801	0.361620263	0.1283743411
30	water	760	2	9.183119488	0.06124049801	0.7232549319	0.1283743411
20	water	17.2	1	4.254536167	0.06928217957	0.4083759525	0.08921368348
20	water	18.8	2	4.254536167	0.06928217957	0.3455480519	0.08921368348
20	water	379	1	4.254536167	0.06928217957	0.3141342621	0.08921368348
20	water	380	1	4.254536167	0.06928217957	0.2827205668	0.08921368348
20	water	384	2	4.254536167	0.06928217957	0.2513069564	0.08921368348
20	water	384	0	3.067223748	0.06928217957	0.2944093732	0.06431684158
20	water	385	0	3.067223748	0.06928217957	0.3623508187	0.06431684158
20	water	381	0	3.16616645	0.06928217957	0.3039065374	0.06639157841
20	water	16	0	2.968281046	0.06928217957	0.2410792861	0.06224210475
20	water	18.5	0	3.16616645	0.06928217957	0.2805289169	0.06639157841
20	water	760	2	7.289546012	0.06380405374	0.3767580692	0.1528550294
20	water	760	1	5.193801533	0.06380405374	0.1533934345	0.1089092084
20	water	760	1	5.102682208	0.06380405374	0.3014056734	0.1069985205
20	water	380	1	3.391938686		0.1012207667	#VALUE!
20	water	380	0	3.451446382	0.08333758493	0.4993833704	0.07091154077
20	water	380	0	3.332430989	0.08333758493	0.3375119566	0.06846631523
20	water	380	2	3.332430989	0.08333758493	0.31340371	0.06846631523
20	water	380	0	3.451446382	0.08333758493	0.3495661021	0.07091154077
20	water	38	1	3.451446382	0.08333758493	nan	0.07091154077
20	water	38	1	3.332430989	0.08333758493	0.2892955189	0.06846631523
20	water	33	0	3.451446382	0.08333758493	0.3745354531	0.07091154077
20	water	28	1	3.451446382	0.08333758493	0.2996275943	0.07091154077
20	water	31	1	3.213415597	0.08333758493	0.2789634529	0.06602108969
20	water	31	1	3.451446382	0.08333758493	0.3245968174	0.07091154077
20	FC72	760	1	8.470260152	0.08353648131	0.245106888	0.1740253597
20	FC72	760	1	8.589559591	0.08353648131	0.4971229165	0.1764764211
20	FC72	760	1	8.470260152	0.08353648131	0.4902182618	0.1740253597
20	FC72	760	1	8.589559591	0.08353648131	0.4971229165	0.1764764211
20	FC72	760	1	8.589559591	0.08353648131	0.4971229165	0.1764764211
20	FC72	760	1	8.589559591	0.08353648131	0.4971229165	0.1764764211
20	FC72	760	0	8.589559591	0.08353648131	2.735180488	0.1764764211
20	FC72	760	0	8.708859029	0.08353648131	1.512238802	0.1789274825
20	FC72	760	0	8.589559591	0.08353648131	1.491518489	0.1764764211
20	FC72	760	0	7.277265764	0.08353648131	0.2105846229	0.1495147457
20	FC72	760	0	7.396565203	0.08353648131	2.997876554	0.1519658071
20	FC72	760	0	7.396565203	0.08353648131	1.498425238	0.1519658071
20	FC72	760	1	7.157966325	0.08353648131	1.035716153	0.1470636843
20	FC72	760	1	7.277265764	0.08353648131	0.4211720906	0.1495147457
20	FC72	760	0	6.084271377	0.08353648131	0.528193953	0.1250041316
20	FC72	760	0	5.964971938	0.08353648131	0.517836924	0.1225530702
20	FC72	760	0	6.203570815	0.08353648131	1.077149587	0.127455193
20	FC72	760	0	6.203570815	0.08353648131	1.256701255	0.127455193
20	FC72	760	0	6.084271377	0.08353648131	1.232530158	0.1250041316
20	ethanol	760	0	8.859876403	0.08383661238	0.7691648068	0.1820302034
20	ethanol	760	0	8.859876403	0.08383661238	0.7691648068	0.1820302034
20	ethanol	760	1	8.620420284	0.08383661238	0.7483753701	0.1771104681
20	ethanol	760	1	8.740148343	0.08383661238	0.758770076	0.1795703358
20	ethanol	760	0	8.859876403	0.08383661238	1.025577037	0.1820302034
20	ethanol	760	1	7.902051927	0.08383661238	0.6860076402	0.1623512625
20	ethanol	760	1	7.782323867	0.08383661238	0.4504029342	0.1598913948
20	ethanol	760	0	7.902051927	0.08383661238	1.372113648	0.1623512625
20	ethanol	760	0	7.782323867	0.08383661238	2.477963033	0.1598913948
20	ethanol	760	1	7.782323867	0.08383661238	0.6756130995	0.1598913948
20	ethanol	760	0	6.585043272	0.08383661238	1.14339464	0.1352927187
20	ethanol	760	1	6.704771332	0.08383661238	0.5820631935	0.1377525863
20	ethanol	760	1	6.704771332	0.08383661238	0.3880384208	0.1377525863
20	ethanol	760	1	6.704771332	0.08383661238	0.3880384208	0.1377525863
20	ethanol	760	0	6.585043272	0.08383661238	1.333992393	0.1352927187
20	ethanol	760	0	5.627218796	0.08383661238	0.6513592573	0.1156137778
20	ethanol	760	0	5.746946856	0.08383661238	0.6652185811	0.1180736454
20	ethanol	760	0	5.627218796	0.08383661238	0.4885148392	0.1156137778
20	ethanol	760	0	5.627218796	0.08383661238	0.3256743673	0.1156137778
20	ethanol	760	0	5.746946856	0.08383661238	1.829620931	0.1180736454
